# Supplementary material for: BackMov: Individualized Motion Capture-Based Test to Assess Low Back Pain Mobility Recovery after Treatment
Source: Sensors (Basel). 2024 Jan 31;24(3):913. doi: 10.3390/s24030913 (PMC10857203; doi:10.3390/s24030913)
Supplement: Supplementary file 1 [file sensors-24-00913-s001.zip]

Archive with 6 entries (5 files):
- Supplementary material/
- Supplementary material/Supplementary material S1.xlsx
- Supplementary material/Supplementary material S2.xlsx
- Supplementary material/Supplementary material S3.xlsx
- Supplementary material/Supplementary material S4.xlsx
- Supplementary material/Supplementary materials S5.xlsx
