# Supplementary material for: BackMov: Individualized Motion Capture-Based Test to Assess Low Back Pain Mobility Recovery after Treatment
Source: Sensors (Basel). 2024 Jan 31;24(3):913. doi: 10.3390/s24030913 (PMC10857203; doi:10.3390/s24030913)
Supplement: Supplementary file 1 [file sensors-24-00913-s001.zip › Supplementary material/Supplementary material S1.xlsx]

## Sheet: Hoja 1
	Patient Code	Age	Gender	BMI	Pain Level	Treatment	Anamnesis and Examination
	P02_001	44	Female	38.9042	Severe	Deep Oscilation	Pain in the lower and upper part of the spine, three years ago back pain that paralyzed her based on a pregnancy. Resonance and physiotherapeutic treatments. Ailment in hands movements, when sleeping. Affectations in the right leg and pain in the heels. Weight gain and sedentary lifestyle.
	P02_002	27	Female	20.015	Moderate	Deep Oscilation	Acute low back pain, pain has taken almost three months, increase in physical exertion or weight.
	P02_003	40	Female	42.8187	Moderate	Deep Oscilation	Lower back pain.
	P02_004	61	Female	25.468	Severe	Deep Oscilation	Chronic - Years with a worn vertebra and herniated disc. Testimony: Low back pain, two hernias, wear on the second vertebra. Use of doloneurobion, without medication. The ailment began about 16 years ago. The pain increases with housework.
	P02_005	28	Female	33.1392	Moderate	Deep Oscilation	Constant pain. Testimony: Sporadic pain from poor posture or specific movements.
	P02_006	66	Female	25.9181	Acute	Deep Oscilation	Acute low back pain.
	P02_007	52	Female	20.8984	Moderate	Deep Oscilation	Moderate low back pain when doing manuel labour.
	P02_008	29	Female	26.9382	Severe	Deep Oscilation	Final testimony, after the sessions felt a lot of pain but now feels a lot of relief, it is normal.
	P02_009	45	Male	27.4576	Moderate	Deep Oscilation	Chronicle, pain since young after falling from horse. Last shot testimony. The intensity of the pain has decreased. Whenever you lift weight you feel pain.
	P02_010	56	Male	28.5289	Moderate	Deep Oscilation	Chronic due to three herniated discs for more than 5 years, the pain is permanent.
	P02_011	62	Male	28.4361	Moderate	Deep Oscilation	Low back pain after 10 years after two operations on the left leg. Testimony: Problem since he had surgery on his left leg, two fractures.
	P02_012	63	Male	29.1317	Moderate	Deep Oscilation	Chronic low back pain.
	P02_013	24	Male	19.4893	Moderate	Deep Oscilation	Intermittent pain after overexertion severals months ago.
	P02_014	23	Male	24.4746	Severe	Deep Oscilation	Severe pain after bad exercise in the gym (Deadlift).
	P02_015	51	Male	18.9002	Severe	Deep Oscilation	Chronic low back pain.
	P03_001	44	Female	20.0611	Moderate	Traditional	Presents the pain many years ago, massages were performed and more than six months, the pain is more present when not bending well or lifting a lot of weight.
	P03_002	55	Female	27.4625	Severe	Traditional	8 months with constant pains when bending over or exerting a lot of work.
	P03_003	56	Female	28.9622	Moderate	Traditional	Patient begins at the age of 15 years without performing sports. When he entered high school, daily activities were made difficult for the same reason as the sedentary life he led.
	P03_004	42	Female	30.1604	Moderate	Traditional	For about a year, current pain, use doloneurobion and continue with pain. In his work he must be stopped a lot of time and drives a lot. In the gym he lifted deadlifts and with a bad movement it hurt again.
	P03_005	24	Female	26.2891	Moderate	Traditional	Two years ago accident due to infection in the disc L3 and L4, 6 months intense pain, rehabilitation in a center a year and a half ago, intense pain in lifting weight and sitting a lot of weight.
	P03_006	24	Female	31.378	Moderate	Traditional	A year and a half ago, leg pain went to back pain spontaneously, 6 months ago physiotherapy and cortisone injections, after two months it reappeared.
	P03_007	25	Female	25.8428	Severe	Traditional	Two years ago for sitting a long time in virtual classes, a year and a half ago, physiotherapy was performed (6 conventional sessions), she could not get straight.
	P03_008	23	Female	26.586	Moderate	Traditional	About 3 or 4 years ago, it appeared spontaneous, it has never been treated, no medicine was only helped by doing sports (6 hours a day).
	P03_009	21	Male	24.1831	Moderate	Traditional	He spent a lot of time sitting, felt a slight burning in his lower back and became an intense heat that limited his quality of life began about two years ago.
	P03_010	22	Male	27.4394	Severe	Traditional	About 5 years ago, standing for a long time represents pain.
	P03_011	33	Male	22.1363	Moderate	Traditional	About 2 years ago, after sleeping, chronic low back pain diagnosed in Spain, use of analgesics medication.
	P03_012	47	Male	24.7485	Moderate	Traditional	He has ailments for life, a month ago he felt a simbron of the back when exercising, the pain perseveres to date. Had physical therapy several weeks ago once but keeps the pain.
	P03_013	34	Male	23.1713	Moderate	Traditional	Approximately in 2009, he lifted weights with bad technique and caused pain, the pains worsened 2017 and it hurt to walk. You have two herniated discs at L4, L5 and L5s1.					.
	P03_014	23	Male	21.9085	Moderate	Traditional	About 8 months ago, the pain was very severe or mild spontaneously, there is no evidence of how the pain started.
	P03_015	25	Male	25.7959	Moderate	Traditional	About 3 years ago the pain begins, maybe because of doing sports or working a long time standing, no medical appointment, has never done physiotherapy.
