# Supplementary material for: BackMov: Individualized Motion Capture-Based Test to Assess Low Back Pain Mobility Recovery after Treatment
Source: Sensors (Basel). 2024 Jan 31;24(3):913. doi: 10.3390/s24030913 (PMC10857203; doi:10.3390/s24030913)
Supplement: Supplementary file 1 [file sensors-24-00913-s001.zip › Supplementary material/Supplementary material S2.xlsx]

## Sheet: P02_001
	Flexion - Extension
		Value_Pre	Value_Post	MCD95_ab	MeanDif_ab	LI_ab	LS_ab	%_NegDif	%_UnknwDif	%_PosDif	Qualifier	ProbChange
	Flex.01.Length.10	68.1982	91.3004	18.39	23.1022	16.4164	29.7881	4.45075e-09	0.118146	0.881854	Likely	0.881854
	Flex.02.Vel	32.6567	47.3878	9.47	14.731	11.2886	18.1734	7.41114e-10	0.00841519	0.991585	Most likely	0.991585
	Flex.03.MaxRange	55.7031	74.7084	10.79	19.0053	15.0811	22.9295	2.40104e-10	0.00106796	0.998932	Most likely	0.998932
	Flex.05.Max	45.8251	57.9496	7.09	12.1245	9.54477	14.7043	3.18563e-10	0.00180251	0.998197	Most likely	0.998197
	Flex.06.MaxMean	44.7632	56.5277	6.77	11.7645	9.3014	14.2276	2.74071e-10	0.00136125	0.998639	Most likely	0.998639
	Flex.08.MaxCV[%]	1.75467	1.69499	1.37	-0.0596853	-0.559546	0.440175	0.000155187	0.999779	6.62945e-05	Trivial	0
	Flex.10.Min	-9.87797	-16.7588	8.23	-6.88082	-9.87464	-3.887	0.221451	0.778548	7.73937e-08	Unlikely	0.221451
	Flex.11.MinMean	-9.29691	-15.2977	9.09	-6.00077	-9.30777	-2.69376	0.0612161	0.938784	2.92559e-07	Unlikely	0.0612161
	Flex.13.MinCV[%]	-5.86762	-9.44841	8.82	-3.58079	-6.78709	-0.374482	0.00575661	0.994241	2.32186e-06	Trivial	0
	Flex.16.Speed.MaxMean	92.8841	133.072	21.3	40.1883	32.444	47.9327	1.23983e-10	0.000300428	0.9997	Most likely	0.9997
	Flex.21.Speed.MinMean	-75.8864	-108.75	17.66	-32.8633	-39.2851	-26.4415	0.99961	0.000390073	1.41986e-10	Most likely	0.99961
	Flex.24.Speed.AreaMean	114.379	222.801	66.49	108.422	84.2431	132.602	4.88654e-10	0.00400108	0.995999	Most likely	0.995999
	Flex.25.Speed.AreaStd	39.901	65.2414	123.92	25.3404	-19.7229	70.4036	1.40064e-05	0.999231	0.000755046	Trivial	0
	Flex.26.Speed.AreaCoef[%]	34.8849	29.2823	79.41	-5.60259	-34.4807	23.2755	0.00019657	0.999754	4.94317e-05	Trivial	0
	Flex.29.SpeedUp.MaxMean	446.662	584.64	109.47	137.978	98.1698	177.787	4.35e-09	0.114586	0.885414	Likely	0.885414
	Flex.34.SpeedUp.MinMean	-398.774	-694.207	282.67	-295.433	-398.227	-192.638	0.584435	0.415565	1.77069e-08	Possibly	0.584435
	Flex.37.SpeedUp.Harmony	-0.592485	-0.583257	0.18	0.00922837	-0.0549804	0.0734371	4.88756e-05	0.999816	0.000135252	Trivial	0
	Flex.38.SpeedUp.Offset[deg]	115.673	116.594	8.48	0.920336	-2.1644	4.00508	3.44997e-05	0.999678	0.000287908	Trivial	0
	Rotacion
		Value_Pre	Value_Post	MCD95_ab	MeanDif_ab	LI_ab	LS_ab	%_NegDif	%_UnknwDif	%_PosDif	Qualifier	ProbChange
	Rot.01.Length.10	81.4667	104.537	15.65	23.0704	17.5254	28.6155	9.45915e-13	0.0153302	0.98467	Very likely	0.98467
	Rot.02.Vel	47.0906	67.7346	7.14	20.6441	18.1145	23.1737	1.19892e-17	3.86322e-10	1	Most likely	1
	Rot.03.MaxRange	68.328	92.4494	8.65	24.1215	21.0568	27.1862	2.40169e-17	1.23798e-09	1	Most likely	1
	Rot.05.Max	32.8903	43.956	6.26	11.0657	8.8475	13.2839	6.49e-14	0.00048497	0.999515	Most likely	0.999515
	Rot.06.MaxMean	31.3096	40.9043	5.73	9.59463	7.56492	11.6243	1.47444e-13	0.00154223	0.998458	Most likely	0.998458
	Rot.08.MaxCV[%]	4.75388	4.76954	4.44	0.0156595	-1.55794	1.58926	2.28848e-05	0.999952	2.51035e-05	Trivial	0
	Rot.10.Min	-35.4377	-48.4934	6.69	-13.0558	-15.4273	-10.6843	0.999955	4.53451e-05	1.35636e-14	Most likely	0.999955
	Rot.11.MinMean	-33.2905	-47.3973	4.46	-14.1068	-15.6857	-12.5279	1	2.0383e-11	2.01732e-18	Most likely	1
	Rot.13.MinCV[%]	-5.2713	-1.91788	6.2	3.35342	1.15674	5.55009	2.33682e-08	0.98206	0.0179399	Trivial	0
	Rot.16.Speed.MaxMean	94.2731	131.402	17.16	37.129	31.048	43.2099	2.39244e-15	2.80158e-06	0.999997	Most likely	0.999997
	Rot.21.Speed.MinMean	-99.9557	-131.522	14.14	-31.5664	-36.5777	-26.5551	0.999999	1.14882e-06	1.39804e-15	Most likely	0.999999
	Rot.24.Speed.AreaMean	170.922	328.295	40.76	157.372	142.93	171.815	3.41522e-20	2.88658e-14	1	Most likely	1
	Rot.25.Speed.AreaStd	62.2174	97.0086	112.75	34.7912	-5.15964	74.7421	4.2946e-07	0.998744	0.00125588	Trivial	0
	Rot.26.Speed.AreaCoef[%]	36.401	29.5493	64.72	-6.85171	-29.7834	16.08	9.53904e-05	0.999899	5.95495e-06	Trivial	0
	Rot.29.SpeedUp.MaxMean	448.793	666.309	241.2	217.516	132.052	302.98	3.44517e-10	0.679505	0.320495	Possibly	0.320495
	Rot.34.SpeedUp.MinMean	-488.113	-608.279	330.98	-120.166	-237.444	-2.88907	0.00243269	0.997567	2.14488e-07	Trivial	0
	Rot.37.SpeedUp.Harmony	-0.68161	-0.680427	0.16	0.00118326	-0.0572546	0.0596211	3.21756e-05	0.999929	3.88326e-05	Trivial	0
	Rot.38.SpeedUp.Offset[deg]	132.943	132.495	11.5	-0.448014	-4.52157	3.62554	3.96708e-05	0.999946	1.42695e-05	Trivial	0
	Laterizacion
		Value_Pre	Value_Post	MCD95_ab	MeanDif_ab	LI_ab	LS_ab	%_NegDif	%_UnknwDif	%_PosDif	Qualifier	ProbChange
	Lat.01.Length.10	71.031	86.0541	18.19	15.0231	8.61091	21.4353	1.96644e-10	0.795368	0.204632	Unlikely	0.204632
	Lat.02.Vel	28.6415	41.24	5.69	12.5985	10.593	14.6039	5.90888e-17	7.96061e-07	0.999999	Most likely	0.999999
	Lat.03.MaxRange	52.3646	70.6471	7	18.2826	15.814	20.7512	1.93112e-18	3.28074e-09	1	Most likely	1
	Lat.05.Max	25.1204	34.6226	4.43	9.50221	7.94131	11.0631	1.1012e-16	2.11153e-06	0.999998	Most likely	0.999998
	Lat.06.MaxMean	23.8959	32.1218	3.7	8.22587	6.91989	9.53184	5.67814e-17	7.17966e-07	0.999999	Most likely	0.999999
	Lat.08.MaxCV[%]	3.83903	5.37121	5.53	1.53218	-0.418177	3.48254	3.31162e-07	0.999262	0.000737474	Trivial	0
	Lat.10.Min	-27.2442	-36.0245	5.32	-8.78038	-10.6571	-6.90369	0.998131	0.00186859	1.43805e-14	Most likely	0.998131
	Lat.11.MinMean	-25.6611	-35.2244	3	-9.56337	-10.6192	-8.50754	1	2.23943e-12	2.07553e-20	Most likely	1
	Lat.13.MinCV[%]	-4.82965	-1.72512	8.09	3.10454	0.253306	5.95577	7.33043e-08	0.997164	0.00283543	Trivial	0
	Lat.16.Speed.MaxMean	50.8219	78.6934	14.09	27.8715	22.9063	32.8366	5.29739e-16	2.24359e-05	0.999978	Most likely	0.999978
	Lat.21.Speed.MinMean	-51.7998	-79.4737	14.16	-27.674	-32.6638	-22.6841	0.999969	3.13072e-05	6.65669e-16	Most likely	0.999969
	Lat.24.Speed.AreaMean	69.5175	144.997	32.9	75.4794	63.8813	87.0775	2.89891e-17	2.58021e-07	1	Most likely	1
	Lat.25.Speed.AreaStd	21.9464	42.6089	69.57	20.6625	-3.85942	45.1844	2.47463e-07	0.99905	0.000950224	Trivial	0
	Lat.26.Speed.AreaCoef[%]	31.5696	29.3861	49.05	-2.18356	-19.474	15.1068	3.09579e-05	0.99996	8.83332e-06	Trivial	0
	Lat.29.SpeedUp.MaxMean	168.991	306.118	213.94	137.127	61.7142	212.541	2.20005e-09	0.952946	0.0470542	Trivial	0
	Lat.34.SpeedUp.MinMean	-166.754	-288.278	223.91	-121.524	-200.451	-42.597	0.0176387	0.982361	8.2471e-09	Trivial	0
	Lat.37.SpeedUp.Harmony	-0.756716	-0.682356	0.23	0.0743607	-0.00703047	0.155752	1.84015e-07	0.998622	0.00137807	Trivial	0
	Lat.38.SpeedUp.Offset[deg]	139.172	132.705	16.31	-6.46643	-12.2161	-0.716777	0.00331787	0.996682	6.16974e-08	Trivial	0
	Flex: Flexion-extension movement. Rot: Rotation movement. Lat: Lateralization movement. TT: Traditional treatment. δ: MBD threshold. N: Probability of negative changes. U: Probability of unknown/trivial changes. P: Probability of positive changes.
	DIFFERENCES INTERPRETATION. *Only changes with N or P > 95% are considered						CONCLUSION
	Flexion-Extension movement: The patient increased considerably the Max.Range (positive). Patient has more range of motion. The patient increase the Flex.Average.Range (positive) . The patient increased considerably the Average.Speed for both flexion and extension (positive). Rotation movement: The patient increased considerably the Max.Range (positive). Patient has more range of motion. The patie…						As a result of changes withing the subject, we conclude that the patient had:
							Overall improvement

## Sheet: P02_002
	Flexion - Extension
		Value_Pre	Value_Post	MCD95_ab	MeanDif_ab	LI_ab	LS_ab	%_NegDif	%_UnknwDif	%_PosDif	Qualifier	ProbChange
	Flex.01.Length.10	62.9135	80.1589	18.39	17.2453	10.5595	23.9312	3.70329e-08	0.61557	0.38443	Possibly	0.38443
	Flex.02.Vel	32.2633	39.6826	9.47	7.41926	3.97689	10.8616	1.13003e-07	0.843118	0.156882	Unlikely	0.156882
	Flex.03.MaxRange	59.0453	70.4131	10.79	11.3678	7.44365	15.292	1.67501e-08	0.400196	0.599804	Possibly	0.599804
	Flex.05.Max	48.758	56.9666	7.09	8.2086	5.62886	10.7883	8.45089e-09	0.230018	0.769982	Likely	0.769982
	Flex.06.MaxMean	46.4438	56.1453	6.77	9.70158	7.23846	12.1647	1.52926e-09	0.027086	0.972914	Very likely	0.972914
	Flex.08.MaxCV[%]	2.86695	1.02567	1.37	-1.84128	-2.34114	-1.34142	0.940374	0.0596256	2.71979e-09	Likely	0.940374
	Flex.10.Min	-10.2873	-13.4465	8.23	-3.15924	-6.15306	-0.165421	0.00463647	0.995361	2.8319e-06	Trivial	0
	Flex.11.MinMean	-7.52616	-11.6904	9.09	-4.16425	-7.47126	-0.857253	0.00966106	0.990337	1.50481e-06	Trivial	0
	Flex.13.MinCV[%]	-32.6869	-18.6879	8.82	13.9989	10.7926	17.2052	6.20119e-10	0.00616095	0.993839	Most likely	0.993839
	Flex.16.Speed.MaxMean	82.7599	100.923	21.3	18.1633	10.4189	25.9076	6.80787e-08	0.755175	0.244825	Unlikely	0.244825
	Flex.21.Speed.MinMean	-60.988	-87.6631	17.66	-26.6752	-33.097	-20.2534	0.986938	0.0130616	9.64653e-10	Very likely	0.986938
	Flex.24.Speed.AreaMean	96.813	163.648	66.49	66.8354	42.6561	91.0147	2.32511e-08	0.490206	0.509794	Possibly	0.509794
	Flex.25.Speed.AreaStd	50.6234	68.2981	123.92	17.6747	-27.3885	62.738	2.49102e-05	0.999571	0.00040426	Trivial	0
	Flex.26.Speed.AreaCoef[%]	52.2899	41.7347	79.41	-10.5552	-39.4333	18.3229	0.000366742	0.999606	2.73029e-05	Trivial	0
	Flex.29.SpeedUp.MaxMean	473.312	544.491	109.47	71.1796	31.3712	110.988	3.14383e-07	0.943745	0.0562551	Unlikely	0.0562551
	Flex.34.SpeedUp.MinMean	-551.75	-589.642	282.67	-37.8919	-140.686	64.9025	0.000370899	0.999602	2.70111e-05	Trivial	0
	Flex.37.SpeedUp.Harmony	-0.410115	-0.451773	0.18	-0.0416588	-0.105868	0.0225499	0.000852741	0.999138	8.79962e-06	Trivial	0
	Flex.38.SpeedUp.Offset[deg]	107.016	108.554	8.48	1.53813	-1.54661	4.62287	1.7406e-05	0.999383	0.000599253	Trivial	0
	Rotacion
		Value_Pre	Value_Post	MCD95_ab	MeanDif_ab	LI_ab	LS_ab	%_NegDif	%_UnknwDif	%_PosDif	Qualifier	ProbChange
	Rot.01.Length.10	95.8532	109.109	15.65	13.2561	7.71105	18.8011	6.36585e-10	0.765603	0.234397	Unlikely	0.234397
	Rot.02.Vel	28.67	50.9856	7.14	22.3157	19.7861	24.8453	2.61018e-18	3.06615e-11	1	Most likely	1
	Rot.03.MaxRange	71.4348	81.6108	8.65	10.176	7.11128	13.2407	1.80597e-11	0.20208	0.79792	Likely	0.79792
	Rot.05.Max	31.7047	42.2365	6.26	10.5318	8.31359	12.75	1.3839e-13	0.00140352	0.998596	Most likely	0.998596
	Rot.06.MaxMean	30.6217	41.5113	5.73	10.8896	8.85985	12.9193	2.0482e-14	8.75836e-05	0.999912	Most likely	0.999912
	Rot.08.MaxCV[%]	2.25876	1.19833	4.44	-1.06043	-2.63402	0.513172	0.000527624	0.999471	1.05761e-06	Trivial	0
	Rot.10.Min	-39.7301	-39.3743	6.69	0.355795	-2.0157	2.72729	1.19594e-05	0.99994	4.82329e-05	Trivial	0
	Rot.11.MinMean	-38.8297	-37.9173	4.46	0.912379	-0.666523	2.49128	1.61998e-06	0.999661	0.000337686	Trivial	0
	Rot.13.MinCV[%]	-1.79563	-4.13967	6.2	-2.34404	-4.54071	-0.147368	0.00290686	0.997093	1.77085e-07	Trivial	0
	Rot.16.Speed.MaxMean	65.4139	97.0487	17.16	31.6348	25.5538	37.7157	3.36389e-14	0.000184081	0.999816	Most likely	0.999816
	Rot.21.Speed.MinMean	-66.2668	-104.242	14.14	-37.9751	-42.9864	-32.9638	1	4.12988e-09	4.93182e-17	Most likely	1
	Rot.24.Speed.AreaMean	108.292	210.684	40.76	102.392	87.9497	116.834	1.69189e-16	3.3306e-08	1	Most likely	1
	Rot.25.Speed.AreaStd	49.7809	64.4102	112.75	14.6293	-25.3216	54.5801	4.35781e-06	0.999866	0.000130123	Trivial	0
	Rot.26.Speed.AreaCoef[%]	45.9694	30.572	64.72	-15.3973	-38.329	7.53434	0.000520173	0.999479	1.06592e-06	Trivial	0
	Rot.29.SpeedUp.MaxMean	312.606	522.405	241.2	209.799	124.335	295.263	4.92838e-10	0.731492	0.268508	Possibly	0.268508
	Rot.34.SpeedUp.MinMean	-264.88	-480.65	330.98	-215.77	-333.047	-98.4925	0.0529173	0.947083	6.13408e-09	Unlikely	0.0529173
	Rot.37.SpeedUp.Harmony	-0.481079	-0.64392	0.16	-0.162841	-0.221279	-0.104404	0.532667	0.467333	1.861e-10	Possibly	0.532667
	Rot.38.SpeedUp.Offset[deg]	118.381	129.829	11.5	11.4485	7.37493	15.522	1.22088e-10	0.508505	0.491495	Possibly	0.491495
	Laterizacion
		Value_Pre	Value_Post	MCD95_ab	MeanDif_ab	LI_ab	LS_ab	%_NegDif	%_UnknwDif	%_PosDif	Qualifier	ProbChange
	Lat.01.Length.10	115.434	134.927	18.19	19.4933	13.081	25.9055	9.27693e-12	0.366528	0.633472	Possibly	0.633472
	Lat.02.Vel	56.3551	69.1344	5.69	12.7793	10.7738	14.7848	4.43636e-17	5.07882e-07	0.999999	Most likely	0.999999
	Lat.03.MaxRange	92.0814	107.876	7	15.7951	13.3265	18.2637	4.10514e-17	4.42255e-07	1	Most likely	1
	Lat.05.Max	46.6242	58.127	4.43	11.5028	9.94195	13.0637	2.1332e-18	3.94827e-09	1	Most likely	1
	Lat.06.MaxMean	45.7649	56.7496	3.7	10.9846	9.67867	12.2906	1.16343e-19	3.35945e-11	1	Most likely	1
	Lat.08.MaxCV[%]	1.38176	1.67267	5.53	0.290906	-1.65945	2.24126	7.93878e-06	0.999957	3.49067e-05	Trivial	0
	Lat.10.Min	-45.4572	-49.7494	5.32	-4.29225	-6.16893	-2.41556	0.180378	0.819622	2.55299e-10	Unlikely	0.180378
	Lat.11.MinMean	-44.163	-48.6225	3	-4.45944	-5.51528	-3.4036	0.987238	0.0127617	7.70787e-14	Very likely	0.987238
	Lat.13.MinCV[%]	-2.01747	-2.54391	8.09	-0.526441	-3.37767	2.32479	4.11676e-05	0.999952	6.58458e-06	Trivial	0
	Lat.16.Speed.MaxMean	92.2787	109.95	14.09	17.6714	12.7063	22.6366	1.06984e-12	0.115421	0.884579	Likely	0.884579
	Lat.21.Speed.MinMean	-98.2186	-114.318	14.16	-16.0991	-21.089	-11.1093	0.742347	0.257653	4.21216e-12	Possibly	0.742347
	Lat.24.Speed.AreaMean	242.231	336.607	32.9	94.3754	82.7773	105.973	2.43032e-19	1.1434e-10	1	Most likely	1
	Lat.25.Speed.AreaStd	71.4755	82.7219	69.57	11.2464	-13.2755	35.7683	1.67663e-06	0.999842	0.000156623	Trivial	0
	Lat.26.Speed.AreaCoef[%]	29.5071	24.5752	49.05	-4.93189	-22.2223	12.3585	6.76089e-05	0.999928	3.99405e-06	Trivial	0
	Lat.29.SpeedUp.MaxMean	485.964	400.076	213.94	-85.8878	-161.301	-10.4746	0.00352289	0.996477	5.74819e-08	Trivial	0
	Lat.34.SpeedUp.MinMean	-449.441	-515.453	223.91	-66.0115	-144.939	12.9158	0.000924095	0.999076	2.55435e-07	Trivial	0
	Lat.37.SpeedUp.Harmony	-0.655503	-0.753171	0.23	-0.0976677	-0.179059	-0.0162766	0.00477907	0.995221	4.5003e-08	Trivial	0
	Lat.38.SpeedUp.Offset[deg]	130.921	138.379	16.31	7.45798	1.70833	13.2076	2.65967e-08	0.993172	0.00682782	Trivial	0
	Flex: Flexion-extension movement. Rot: Rotation movement. Lat: Lateralization movement. TT: Traditional treatment. δ: MBD threshold. N: Probability of negative changes. U: Probability of unknown/trivial changes. P: Probability of positive changes.
	DIFFERENCES INTERPRETATION. *Only changes with N or P > 95% are considered						CONCLUSION
	Flexion-Extension movement: The patient increase Average.Speed for extension and Ext.CV tpp. The patient increase the Flex.Average.Range (positive). Rotation movement: The patient increased considerably the Max.Range (positive). Patient has more range of motion. The patient increase the Flex.Average.Range (positive). The patient increased considerably the Average.Speed for both flexion and extens…						As a result of changes withing the subject, we conclude that the patient had:
							Overall improvement

## Sheet: P02_003
	Flexion - Extension
		Value_Pre	Value_Post	MCD95_ab	MeanDif_ab	LI_ab	LS_ab	%_NegDif	%_UnknwDif	%_PosDif	Qualifier	ProbChange
	Flex.01.Length.10	88.1827	82.0893	18.39	-6.09338	-12.7793	0.592493	0.002725	0.997271	4.45006e-06	Trivial	0
	Flex.02.Vel	39.3966	53.7703	9.47	14.3737	10.9313	17.8161	9.1989e-10	0.0121497	0.98785	Very likely	0.98785
	Flex.03.MaxRange	59.2891	68.2847	10.79	8.99558	5.07139	12.9198	7.851e-08	0.781819	0.218181	Unlikely	0.218181
	Flex.05.Max	62.3839	65.6065	7.09	3.22256	0.642819	5.8023	1.55362e-06	0.990663	0.00933514	Trivial	0
	Flex.06.MaxMean	61.6065	62.9435	6.77	1.33694	-1.12617	3.80006	1.5024e-05	0.999279	0.000706157	Trivial	0
	Flex.08.MaxCV[%]	0.835391	2.89415	1.37	2.05876	1.5589	2.55862	1.05931e-09	0.0142979	0.985702	Very likely	0.985702
	Flex.10.Min	3.09486	-2.67817	8.23	-5.77302	-8.76684	-2.7792	0.0855801	0.91442	2.12188e-07	Unlikely	0.0855801
	Flex.11.MinMean	3.6376	-1.67884	9.09	-5.31645	-8.62345	-2.00945	0.0318492	0.96815	5.30841e-07	Trivial	0
	Flex.13.MinCV[%]	13.5739	-41.9229	8.82	-55.4968	-58.7031	-52.2905	1	1.14717e-14	7.46691e-17	Most likely	1
	Flex.16.Speed.MaxMean	121.915	131.047	21.3	9.13139	1.38703	16.8757	1.91581e-06	0.992782	0.00721594	Trivial	0
	Flex.21.Speed.MinMean	-111.028	-114.614	17.66	-3.58662	-10.0084	2.83516	0.000744216	0.999242	1.4182e-05	Trivial	0
	Flex.24.Speed.AreaMean	143.257	196.313	66.49	53.0559	28.8767	77.2352	1.02012e-07	0.826763	0.173237	Unlikely	0.173237
	Flex.25.Speed.AreaStd	68.0262	69.5377	123.92	1.51145	-43.5518	46.5747	8.69505e-05	0.999803	0.000110398	Trivial	0
	Flex.26.Speed.AreaCoef[%]	47.4855	35.4219	79.41	-12.0636	-40.9417	16.8145	0.000443993	0.999533	2.28382e-05	Trivial	0
	Flex.29.SpeedUp.MaxMean	654.013	567.328	109.47	-86.6851	-126.493	-46.8767	0.166266	0.833734	1.06705e-07	Unlikely	0.166266
	Flex.34.SpeedUp.MinMean	-767.44	-672.781	282.67	94.6592	-8.13511	197.454	4.32685e-06	0.997167	0.00282887	Trivial	0
	Flex.37.SpeedUp.Harmony	-0.504747	-0.691412	0.18	-0.186666	-0.250874	-0.122457	0.570774	0.429226	1.43221e-08	Possibly	0.570774
	Flex.38.SpeedUp.Offset[deg]	105.94	116.578	8.48	10.6381	7.55331	13.7228	4.5364e-09	0.119813	0.880187	Likely	0.880187
	Rotacion
		Value_Pre	Value_Post	MCD95_ab	MeanDif_ab	LI_ab	LS_ab	%_NegDif	%_UnknwDif	%_PosDif	Qualifier	ProbChange
	Rot.01.Length.10	57.057	72.7266	15.65	15.6696	10.1246	21.2146	1.15372e-10	0.497626	0.502374	Possibly	0.502374
	Rot.02.Vel	38.2505	51.1558	7.14	12.9054	10.3757	15.435	4.56831e-14	0.00029182	0.999708	Most likely	0.999708
	Rot.03.MaxRange	52.1597	60.6162	8.65	8.45647	5.39177	11.5212	1.49051e-10	0.542391	0.457609	Possibly	0.457609
	Rot.05.Max	20.2672	28.8626	6.26	8.59539	6.3772	10.8136	2.51079e-12	0.0420541	0.957946	Very likely	0.957946
	Rot.06.MaxMean	17.9314	28.0241	5.73	10.0927	8.063	12.1224	6.80437e-14	0.0005235	0.999476	Most likely	0.999476
	Rot.08.MaxCV[%]	7.95785	3.12679	4.44	-4.83106	-6.40466	-3.25746	0.662148	0.337852	4.58e-11	Possibly	0.662148
	Rot.10.Min	-31.8925	-31.7536	6.69	0.138918	-2.23258	2.51041	1.83e-05	0.99995	3.15501e-05	Trivial	0
	Rot.11.MinMean	-30.3417	-29.2947	4.46	1.04705	-0.53185	2.62595	1.09484e-06	0.999503	0.000495735	Trivial	0
	Rot.13.MinCV[%]	-3.20896	-4.74849	6.2	-1.53953	-3.73621	0.657141	0.000592787	0.999406	9.30949e-07	Trivial	0
	Rot.16.Speed.MaxMean	76.022	104.893	17.16	28.8708	22.7898	34.9517	1.38575e-13	0.00140347	0.998597	Most likely	0.998597
	Rot.21.Speed.MinMean	-78.5898	-114.532	14.14	-35.9418	-40.9532	-30.9305	1	2.32184e-08	1.37113e-16	Most likely	1
	Rot.24.Speed.AreaMean	92.3629	160.895	40.76	68.5323	54.09	82.9746	1.39517e-13	0.00142077	0.998579	Most likely	0.998579
	Rot.25.Speed.AreaStd	46.9221	67.2176	112.75	20.2955	-19.6553	60.2464	2.26132e-06	0.999749	0.000248861	Trivial	0
	Rot.26.Speed.AreaCoef[%]	50.8019	41.7773	64.72	-9.0246	-31.9563	13.9071	0.000147482	0.999849	3.83759e-06	Trivial	0
	Rot.29.SpeedUp.MaxMean	377.831	588.183	241.2	210.351	124.887	295.816	4.80315e-10	0.727923	0.272077	Possibly	0.272077
	Rot.34.SpeedUp.MinMean	-327.443	-610.105	330.98	-282.662	-399.939	-165.384	0.244585	0.755415	5.88983e-10	Unlikely	0.244585
	Rot.37.SpeedUp.Harmony	-0.683539	-0.698781	0.16	-0.0152421	-0.07368	0.0431957	0.000118102	0.999871	1.05118e-05	Trivial	0
	Rot.38.SpeedUp.Offset[deg]	130.245	134.293	11.5	4.04794	-0.0256223	8.1215	2.45516e-07	0.997875	0.002125	Trivial	0
	Laterizacion
		Value_Pre	Value_Post	MCD95_ab	MeanDif_ab	LI_ab	LS_ab	%_NegDif	%_UnknwDif	%_PosDif	Qualifier	ProbChange
	Lat.01.Length.10	93.1201	101.408	18.19	8.28748	1.87526	14.6997	2.71959e-08	0.993303	0.00669674	Trivial	0
	Lat.02.Vel	45.6471	54.9634	5.69	9.31635	7.31088	11.3218	1.60986e-14	0.00218619	0.997814	Most likely	0.997814
	Lat.03.MaxRange	62.5873	80.839	7	18.2517	15.7831	20.7203	2.00281e-18	3.48058e-09	1	Most likely	1
	Lat.05.Max	36.8392	41.287	4.43	4.4478	2.88691	6.00869	2.08661e-11	0.492358	0.507642	Possibly	0.507642
	Lat.06.MaxMean	35.9346	39.8779	3.7	3.94329	2.63732	5.24926	1.02838e-11	0.37727	0.62273	Possibly	0.62273
	Lat.08.MaxCV[%]	2.80556	3.0475	5.53	0.24194	-1.70842	2.1923	8.9977e-06	0.99996	3.08391e-05	Trivial	0
	Lat.10.Min	-25.7481	-39.552	5.32	-13.8039	-15.6806	-11.9272	1	4.15176e-09	2.24365e-18	Most likely	1
	Lat.11.MinMean	-25.2196	-38.9956	3	-13.776	-14.8318	-12.7201	1	-2.55223e-24	2.55223e-24	Most likely	1
	Lat.13.MinCV[%]	-1.29845	-0.90412	8.09	0.394329	-2.4569	3.24556	8.29743e-06	0.999959	3.27628e-05	Trivial	0
	Lat.16.Speed.MaxMean	80.2671	96.7505	14.09	16.4835	11.5183	21.4486	2.85419e-12	0.210232	0.789768	Likely	0.789768
	Lat.21.Speed.MinMean	-89.5727	-103.787	14.16	-14.2143	-19.2042	-9.22442	0.50729	0.49271	2.09808e-11	Possibly	0.50729
	Lat.24.Speed.AreaMean	125.108	211.307	32.9	86.1981	74.6	97.7962	1.78464e-18	2.91566e-09	1	Most likely	1
	Lat.25.Speed.AreaStd	68.4382	51.3342	69.57	-17.104	-41.6259	7.41793	0.000486413	0.999513	5.08968e-07	Trivial	0
	Lat.26.Speed.AreaCoef[%]	54.7031	24.2937	49.05	-30.4094	-47.6998	-13.119	0.0385694	0.961431	2.91347e-09	Trivial	0
	Lat.29.SpeedUp.MaxMean	571.672	417.414	213.94	-154.259	-229.672	-78.8454	0.0948089	0.905191	7.63715e-10	Unlikely	0.0948089
	Lat.34.SpeedUp.MinMean	-604.738	-479.896	223.91	124.842	45.9143	203.769	6.746e-09	0.979384	0.0206159	Trivial	0
	Lat.37.SpeedUp.Harmony	-0.63976	-0.713118	0.23	-0.0733579	-0.154749	0.00803325	0.00130389	0.998696	1.95583e-07	Trivial	0
	Lat.38.SpeedUp.Offset[deg]	128.61	135.489	16.31	6.87948	1.12983	12.6291	4.34149e-08	0.995499	0.00450068	Trivial	0
	Flex: Flexion-extension movement. Rot: Rotation movement. Lat: Lateralization movement. TT: Traditional treatment. δ: MBD threshold. N: Probability of negative changes. U: Probability of unknown/trivial changes. P: Probability of positive changes.
	DIFFERENCES INTERPRETATION. *Only changes with N or P > 95% are considered						CONCLUSION
	Flexion-Extension movement: The patient decrease considerably the Ext.CV (negative). Rotation movement: The patient increase the Flex.Average.Range (positive), patient gained symmetry. The patient increased considerably the Average.Speed for both flexion and extension (positive). Lateralization movement: The patient increased considerably the Max.Range (positive). Patient has more range of motion…						As a result of changes withing the subject, we conclude that the patient had:
							Overall improvement

## Sheet: P02_004
	Flexion - Extension
		Value_Pre	Value_Post	MCD95_ab	MeanDif_ab	LI_ab	LS_ab	%_NegDif	%_UnknwDif	%_PosDif	Qualifier	ProbChange
	Flex.01.Length.10	56.1899	74.2594	18.39	18.0696	11.3837	24.7555	2.70816e-08	0.532822	0.467178	Possibly	0.467178
	Flex.02.Vel	16.9162	30.372	9.47	13.4558	10.0134	16.8982	1.6225e-09	0.0301422	0.969858	Very likely	0.969858
	Flex.03.MaxRange	52.4697	63.3538	10.79	10.8841	6.9599	14.8083	2.27254e-08	0.483564	0.516436	Possibly	0.516436
	Flex.05.Max	36.0931	49.9818	7.09	13.8887	11.309	16.4684	8.68662e-11	0.000147536	0.999852	Most likely	0.999852
	Flex.06.MaxMean	33.911	46.0909	6.77	12.18	9.71686	14.6431	1.97663e-10	0.000730944	0.999269	Most likely	0.999269
	Flex.08.MaxCV[%]	5.38017	4.7902	1.37	-0.589968	-1.08983	-0.0901071	0.00750044	0.992498	1.96666e-06	Trivial	0
	Flex.10.Min	-16.3766	-13.372	8.23	3.00461	0.0107882	5.99843	3.33352e-06	0.996155	0.00384138	Trivial	0
	Flex.11.MinMean	-14.0555	-9.20995	9.09	4.84555	1.53855	8.15256	8.07822e-07	0.98021	0.0197892	Trivial	0
	Flex.13.MinCV[%]	-10.9361	-28.5366	8.82	-17.6004	-20.8067	-14.3941	0.999898	0.000102024	7.1355e-11	Most likely	0.999898
	Flex.16.Speed.MaxMean	34.5991	82.2805	21.3	47.6814	39.937	55.4258	2.2212e-11	1.02308e-05	0.99999	Most likely	0.99999
	Flex.21.Speed.MinMean	-35.2057	-56.9074	17.66	-21.7017	-28.1235	-15.28	0.855947	0.144053	5.30626e-09	Likely	0.855947
	Flex.24.Speed.AreaMean	40.95	92.3636	66.49	51.4135	27.2343	75.5928	1.2261e-07	0.853773	0.146227	Unlikely	0.146227
	Flex.25.Speed.AreaStd	19.4841	44.0399	123.92	24.5558	-20.5074	69.6191	1.48487e-05	0.999277	0.000708166	Trivial	0
	Flex.26.Speed.AreaCoef[%]	47.5801	47.681	79.41	0.100904	-28.7772	28.979	9.67745e-05	0.999804	9.92118e-05	Trivial	0
	Flex.29.SpeedUp.MaxMean	101.572	319.172	109.47	217.599	177.791	257.408	7.45364e-11	0.000110449	0.99989	Most likely	0.99989
	Flex.34.SpeedUp.MinMean	-140.484	-458.28	282.67	-317.796	-420.59	-215.001	0.720433	0.279567	1.04415e-08	Possibly	0.720433
	Flex.37.SpeedUp.Harmony	-0.507364	-0.486537	0.18	0.0208263	-0.0433824	0.0850351	2.61702e-05	0.999714	0.000259704	Trivial	0
	Flex.38.SpeedUp.Offset[deg]	116.224	110.626	8.48	-5.59786	-8.6826	-2.51312	0.0611841	0.938816	2.92201e-07	Unlikely	0.0611841
	Rotacion
		Value_Pre	Value_Post	MCD95_ab	MeanDif_ab	LI_ab	LS_ab	%_NegDif	%_UnknwDif	%_PosDif	Qualifier	ProbChange
	Rot.01.Length.10	66.2008	65.6967	15.65	-0.504141	-6.04915	5.04087	3.64341e-05	0.999948	1.56456e-05	Trivial	0
	Rot.02.Vel	23.3238	29.3071	7.14	5.98323	3.45361	8.51285	7.04188e-10	0.778426	0.221574	Unlikely	0.221574
	Rot.03.MaxRange	53.4691	52.5579	8.65	-0.911143	-3.97584	2.15355	9.4665e-05	0.999899	5.99137e-06	Trivial	0
	Rot.05.Max	26.9592	28.6464	6.26	1.68716	-0.531023	3.90534	7.09491e-07	0.999225	0.000774162	Trivial	0
	Rot.06.MaxMean	24.2212	26.6165	5.73	2.3953	0.365588	4.425	1.06628e-07	0.995365	0.00463448	Trivial	0
	Rot.08.MaxCV[%]	7.12114	4.84229	4.44	-2.27885	-3.85245	-0.705254	0.0134303	0.98657	3.29779e-08	Trivial	0
	Rot.10.Min	-26.5099	-23.9116	6.69	2.5983	0.226807	4.9698	1.56848e-07	0.996704	0.00329596	Trivial	0
	Rot.11.MinMean	-25.0858	-22.5916	4.46	2.49422	0.915317	4.07312	1.83922e-08	0.978406	0.0215942	Trivial	0
	Rot.13.MinCV[%]	-3.37116	-4.81431	6.2	-1.44315	-3.63982	0.753526	0.00048718	0.999512	1.13825e-06	Trivial	0
	Rot.16.Speed.MaxMean	52.017	59.3791	17.16	7.36205	1.28107	13.443	9.35745e-08	0.994726	0.00527422	Trivial	0
	Rot.21.Speed.MinMean	-53.6765	-68.3012	14.14	-14.6247	-19.636	-9.61339	0.564755	0.435245	8.12423e-11	Possibly	0.564755
	Rot.24.Speed.AreaMean	64.3747	75.2307	40.76	10.856	-3.5863	25.2983	7.38531e-07	0.999256	0.000743716	Trivial	0
	Rot.25.Speed.AreaStd	28.7091	32.7309	112.75	4.02179	-35.9291	43.9726	1.49614e-05	0.999947	3.81457e-05	Trivial	0
	Rot.26.Speed.AreaCoef[%]	44.5968	43.5073	64.72	-1.0895	-24.0212	21.8422	2.97896e-05	0.999951	1.91514e-05	Trivial	0
	Rot.29.SpeedUp.MaxMean	238.313	281.024	241.2	42.7112	-42.753	128.175	2.34898e-06	0.999758	0.000239668	Trivial	0
	Rot.34.SpeedUp.MinMean	-243.599	-301.26	330.98	-57.6608	-174.938	59.6165	0.000231037	0.999767	2.43882e-06	Trivial	0
	Rot.37.SpeedUp.Harmony	-0.494867	-0.595029	0.16	-0.100162	-0.1586	-0.0417243	0.0462526	0.953747	1.49945e-08	Trivial	0
	Rot.38.SpeedUp.Offset[deg]	119.609	126.089	11.5	6.48021	2.40665	10.5538	1.7661e-08	0.977391	0.0226086	Trivial	0
	Laterizacion
		Value_Pre	Value_Post	MCD95_ab	MeanDif_ab	LI_ab	LS_ab	%_NegDif	%_UnknwDif	%_PosDif	Qualifier	ProbChange
	Lat.01.Length.10	49.6441	59.3137	18.19	9.66964	3.25742	16.0819	9.60634e-09	0.984338	0.0156623	Trivial	0
	Lat.02.Vel	18.6983	31.3553	5.69	12.6569	10.6515	14.6624	5.38458e-17	6.88323e-07	0.999999	Most likely	0.999999
	Lat.03.MaxRange	39.0097	50.224	7	11.2143	8.7457	13.6829	2.36739e-14	0.00338772	0.996612	Most likely	0.996612
	Lat.05.Max	21.6471	26.9117	4.43	5.26464	3.70375	6.82553	2.28906e-12	0.186028	0.813972	Likely	0.813972
	Lat.06.MaxMean	20.2047	24.5883	3.7	4.38358	3.07761	5.68955	2.49905e-12	0.191062	0.808938	Likely	0.808938
	Lat.08.MaxCV[%]	6.57562	6.03796	5.53	-0.537657	-2.48802	1.4127	6.49812e-05	0.999931	4.22039e-06	Trivial	0
	Lat.10.Min	-17.3626	-23.3123	5.32	-5.94967	-7.82635	-4.07298	0.713	0.287	5.3943e-12	Possibly	0.713
	Lat.11.MinMean	-16.6698	-22.2357	3	-5.56585	-6.62169	-4.51001	0.999878	0.000122033	1.68952e-15	Most likely	0.999878
	Lat.13.MinCV[%]	-3.87601	-4.44638	8.09	-0.570366	-3.4216	2.28086	4.44087e-05	0.999949	6.09708e-06	Trivial	0
	Lat.16.Speed.MaxMean	34.5645	49.5123	14.09	14.9478	9.98263	19.9129	1.0472e-11	0.385916	0.614084	Possibly	0.614084
	Lat.21.Speed.MinMean	-40.1419	-60.1719	14.16	-20.03	-25.0199	-15.0401	0.972585	0.0274151	1.75316e-13	Very likely	0.972585
	Lat.24.Speed.AreaMean	35.6427	71.4031	32.9	35.7603	24.1623	47.3584	7.72432e-12	0.339554	0.660446	Possibly	0.660446
	Lat.25.Speed.AreaStd	14.1467	21.1416	69.57	6.99492	-17.527	31.5168	3.98938e-06	0.999928	6.75403e-05	Trivial	0
	Lat.26.Speed.AreaCoef[%]	39.6903	29.6088	49.05	-10.0814	-27.3718	7.20897	0.000284152	0.999715	9.01457e-07	Trivial	0
	Lat.29.SpeedUp.MaxMean	161.735	184.437	213.94	22.7016	-52.7116	98.1147	3.68961e-06	0.999923	7.30047e-05	Trivial	0
	Lat.34.SpeedUp.MinMean	-136.365	-235.604	223.91	-99.2396	-178.167	-20.3123	0.00579416	0.994206	3.22344e-08	Trivial	0
	Lat.37.SpeedUp.Harmony	-0.615773	-0.722405	0.23	-0.106631	-0.188023	-0.0252403	0.00752209	0.992478	2.63192e-08	Trivial	0
	Lat.38.SpeedUp.Offset[deg]	127.925	136.085	16.31	8.15991	2.41026	13.9096	1.47304e-08	0.988874	0.0111262	Trivial	0
	Flex: Flexion-extension movement. Rot: Rotation movement. Lat: Lateralization movement. TT: Traditional treatment. δ: MBD threshold. N: Probability of negative changes. U: Probability of unknown/trivial changes. P: Probability of positive changes.
	DIFFERENCES INTERPRETATION. *Only changes with N or P > 95% are considered						CONCLUSION
	Flexion-Extension movement: The patient increase the Flex.Average.Range (positive) . The patient increased considerably the Average.Speed for flexion (positive). Rotation movement: No significant changes. Lateralization movement: The patient increased considerably the Max.Range (positive). Patient has more range of motion. The patient increase the Ext.Average.Range (positive) . The patient increa…						As a result of changes withing the subject, we conclude that the patient had:
							Overall improvement

## Sheet: P02_005
	Flexion - Extension
		Value_Pre	Value_Post	MCD95_ab	MeanDif_ab	LI_ab	LS_ab	%_NegDif	%_UnknwDif	%_PosDif	Qualifier	ProbChange
	Flex.01.Length.10	69.4934	110.538	18.39	41.0442	34.3584	47.7301	2.28907e-11	1.08657e-05	0.999989	Most likely	0.999989
	Flex.02.Vel	33.5177	58.4855	9.47	24.9678	21.5254	28.4102	3.82105e-12	3.48327e-07	1	Most likely	1
	Flex.03.MaxRange	55.7824	87.2506	10.79	31.4682	27.544	35.3924	1.23857e-12	4.32631e-08	1	Most likely	1
	Flex.05.Max	59.1599	71.6513	7.09	12.4913	9.9116	15.0711	2.41177e-10	0.001067	0.998933	Most likely	0.998933
	Flex.06.MaxMean	58.537	69.7466	6.77	11.2096	8.74646	13.6727	4.28231e-10	0.00311834	0.996882	Most likely	0.996882
	Flex.08.MaxCV[%]	0.838023	2.57514	1.37	1.73712	1.23726	2.23698	4.35011e-09	0.109012	0.890988	Likely	0.890988
	Flex.10.Min	3.37753	-15.5994	8.23	-18.9769	-21.9707	-15.9831	0.999994	5.61646e-06	1.64172e-11	Most likely	0.999994
	Flex.11.MinMean	6.53593	-11.8464	9.09	-18.3823	-21.6893	-15.0753	0.999921	7.91743e-05	6.32141e-11	Most likely	0.999921
	Flex.13.MinCV[%]	35.7858	-20.8843	8.82	-56.6701	-59.8764	-53.4638	1	7.82648e-15	5.61067e-17	Most likely	1
	Flex.16.Speed.MaxMean	83.706	126.603	21.3	42.8966	35.1523	50.641	6.52766e-11	8.53497e-05	0.999915	Most likely	0.999915
	Flex.21.Speed.MinMean	-76.9567	-118.098	17.66	-41.1414	-47.5632	-34.7196	0.999995	4.52828e-06	1.46479e-11	Most likely	0.999995
	Flex.24.Speed.AreaMean	88.1858	259.955	66.49	171.77	147.59	195.949	4.81154e-12	5.34291e-07	0.999999	Most likely	0.999999
	Flex.25.Speed.AreaStd	92.314	88.8266	123.92	-3.48742	-48.5507	41.5758	0.000129143	0.999796	7.44453e-05	Trivial	0
	Flex.26.Speed.AreaCoef[%]	104.681	34.1699	79.41	-70.5114	-99.3895	-41.6332	0.298996	0.701004	5.29505e-08	Possibly	0.298996
	Flex.29.SpeedUp.MaxMean	571.484	494.345	109.47	-77.1395	-116.948	-37.331	0.0876971	0.912303	2.06125e-07	Unlikely	0.0876971
	Flex.34.SpeedUp.MinMean	-659.554	-449.086	282.67	210.468	107.673	313.262	1.52138e-07	0.881086	0.118914	Unlikely	0.118914
	Flex.37.SpeedUp.Harmony	-0.441316	-0.745082	0.18	-0.303766	-0.367975	-0.239557	0.998031	0.00196913	2.69057e-10	Most likely	0.998031
	Flex.38.SpeedUp.Offset[deg]	101.655	122.157	8.48	20.5022	17.4175	23.587	9.92208e-12	2.1168e-06	0.999998	Most likely	0.999998
	Rotacion
		Value_Pre	Value_Post	MCD95_ab	MeanDif_ab	LI_ab	LS_ab	%_NegDif	%_UnknwDif	%_PosDif	Qualifier	ProbChange
	Rot.01.Length.10	106.14	132.332	15.65	26.1923	20.6473	31.7373	1.49447e-13	0.00156107	0.998439	Most likely	0.998439
	Rot.02.Vel	55.5705	85.2838	7.14	29.7133	27.1836	32.2429	6.84255e-21	2.44249e-15	1	Most likely	1
	Rot.03.MaxRange	82.1022	97.3025	8.65	15.2003	12.1356	18.265	7.09196e-14	0.000552559	0.999447	Most likely	0.999447
	Rot.05.Max	42.1035	51.0913	6.26	8.98776	6.76958	11.2059	1.36786e-12	0.0228173	0.977183	Very likely	0.977183
	Rot.06.MaxMean	39.9017	50.1279	5.73	10.2262	8.19647	12.2559	5.54766e-14	0.000389641	0.99961	Most likely	0.99961
	Rot.08.MaxCV[%]	4.64326	2.55957	4.44	-2.08369	-3.65729	-0.510093	0.00831769	0.991682	5.67644e-08	Trivial	0
	Rot.10.Min	-39.9987	-46.2112	6.69	-6.21255	-8.58405	-3.84106	0.367271	0.632729	2.58175e-10	Possibly	0.367271
	Rot.11.MinMean	-38.7639	-45.6282	4.46	-6.86431	-8.44321	-5.2854	0.992476	0.00752414	5.02887e-13	Most likely	0.992476
	Rot.13.MinCV[%]	-2.26228	-1.27756	6.2	0.98472	-1.21195	3.18139	2.97672e-06	0.999808	0.000189339	Trivial	0
	Rot.16.Speed.MaxMean	97.2042	132.385	17.16	35.1808	29.0998	41.2618	5.95902e-15	1.23876e-05	0.999988	Most likely	0.999988
	Rot.21.Speed.MinMean	-97.3312	-142.996	14.14	-45.6643	-50.6756	-40.653	1	1.05591e-11	1.37021e-18	Most likely	1
	Rot.24.Speed.AreaMean	193.992	372.881	40.76	178.888	164.446	193.33	2.1557e-21	4.44089e-16	1	Most likely	1
	Rot.25.Speed.AreaStd	100.955	105.872	112.75	4.91673	-35.0341	44.8676	1.34809e-05	0.999944	4.23248e-05	Trivial	0
	Rot.26.Speed.AreaCoef[%]	52.0408	28.393	64.72	-23.6478	-46.5795	-0.716108	0.00250055	0.997499	2.08138e-07	Trivial	0
	Rot.29.SpeedUp.MaxMean	579.788	910.72	241.2	330.932	245.467	416.396	2.53437e-12	0.0424612	0.957539	Very likely	0.957539
	Rot.34.SpeedUp.MinMean	-656.286	-982.154	330.98	-325.868	-443.145	-208.59	0.470707	0.529293	1.38491e-10	Possibly	0.470707
	Rot.37.SpeedUp.Harmony	-0.612102	-0.720627	0.16	-0.108525	-0.166963	-0.0500871	0.0726043	0.927396	8.14203e-09	Unlikely	0.0726043
	Rot.38.SpeedUp.Offset[deg]	127.739	136.045	11.5	8.30641	4.23285	12.38	2.65775e-09	0.903467	0.0965329	Unlikely	0.0965329
	Laterizacion
		Value_Pre	Value_Post	MCD95_ab	MeanDif_ab	LI_ab	LS_ab	%_NegDif	%_UnknwDif	%_PosDif	Qualifier	ProbChange
	Lat.01.Length.10	78.9232	101.666	18.19	22.743	16.3308	29.1552	1.12906e-12	0.119023	0.880977	Likely	0.880977
	Lat.02.Vel	38.0965	72.2746	5.69	34.1781	32.1726	36.1836	2.02301e-27	0	1	Most likely	1
	Lat.03.MaxRange	59.8985	83.023	7	23.1245	20.6559	25.5931	9.57848e-21	6.20726e-13	1	Most likely	1
	Lat.05.Max	29.8034	36.9866	4.43	7.18321	5.62232	8.74411	1.88365e-14	0.00265311	0.997347	Most likely	0.997347
	Lat.06.MaxMean	28.2134	35.4188	3.7	7.2054	5.89942	8.51137	7.45685e-16	3.52687e-05	0.999965	Most likely	0.999965
	Lat.08.MaxCV[%]	3.52354	4.38168	5.53	0.858133	-1.09223	2.80849	1.85591e-06	0.999854	0.00014434	Trivial	0
	Lat.10.Min	-30.0951	-46.0364	5.32	-15.9413	-17.818	-14.0646	1	2.35564e-11	9.25906e-20	Most likely	1
	Lat.11.MinMean	-29.2026	-44.6666	3	-15.4641	-16.5199	-14.4082	1	-1.21907e-25	1.21907e-25	Most likely	1
	Lat.13.MinCV[%]	-2.39276	-2.7556	8.09	-0.362839	-3.21407	2.48839	3.10243e-05	0.99996	8.76727e-06	Trivial	0
	Lat.16.Speed.MaxMean	58.8002	105.539	14.09	46.7388	41.7737	51.704	8.48898e-21	5.21139e-13	1	Most likely	1
	Lat.21.Speed.MinMean	-55.1716	-112.302	14.16	-57.1301	-62.12	-52.1403	1	3.33067e-16	7.21601e-23	Most likely	1
	Lat.24.Speed.AreaMean	95.4019	264.544	32.9	169.142	157.544	180.74	1.37837e-25	0	1	Most likely	1
	Lat.25.Speed.AreaStd	28.2715	76.4442	69.57	48.1728	23.6509	72.6947	1.11082e-09	0.925384	0.0746162	Unlikely	0.0746162
	Lat.26.Speed.AreaCoef[%]	29.6341	28.8967	49.05	-0.737434	-18.0278	16.553	2.04657e-05	0.999966	1.33979e-05	Trivial	0
	Lat.29.SpeedUp.MaxMean	265.88	550.555	213.94	284.675	209.262	360.088	4.51121e-13	0.0609825	0.939017	Likely	0.939017
	Lat.34.SpeedUp.MinMean	-322.547	-561.039	223.91	-238.492	-317.419	-159.565	0.621752	0.378248	1.00237e-11	Possibly	0.621752
	Lat.37.SpeedUp.Harmony	-0.724676	-0.824765	0.23	-0.100089	-0.18148	-0.0186975	0.00540989	0.99459	3.89212e-08	Trivial	0
	Lat.38.SpeedUp.Offset[deg]	136.044	143.671	16.31	7.6269	1.87724	13.3766	2.30628e-08	0.992307	0.007693	Trivial	0
	Flex: Flexion-extension movement. Rot: Rotation movement. Lat: Lateralization movement. TT: Traditional treatment. δ: MBD threshold. N: Probability of negative changes. U: Probability of unknown/trivial changes. P: Probability of positive changes.
	DIFFERENCES INTERPRETATION. *Only changes with N or P > 95% are considered						CONCLUSION
	Flexion-Extension movement: The patient increased considerably the Max.Range (positive). Patient has more range of motion. The patient increase the Flex.Average.Range (positive) . The patient increased considerably the Average.Speed for both flexion and extension (positive). Rotation movement: The patient increased considerably the Max.Range (positive). Patient has more range of motion. The patie…						As a result of changes withing the subject, we conclude that the patient had:
							Overall improvement

## Sheet: P02_006
	Flexion - Extension
		Value_Pre	Value_Post	MCD95_ab	MeanDif_ab	LI_ab	LS_ab	%_NegDif	%_UnknwDif	%_PosDif	Qualifier	ProbChange
	Flex.01.Length.10	72.5987	96.8343	18.39	24.2356	17.5497	30.9215	3.03324e-09	0.0732097	0.92679	Likely	0.92679
	Flex.02.Vel	32.2422	30.0728	9.47	-2.16944	-5.61182	1.27293	0.000965756	0.999023	1.11267e-05	Trivial	0
	Flex.03.MaxRange	63.129	72.7569	10.79	9.62788	5.70369	13.5521	5.13803e-08	0.693896	0.306104	Possibly	0.306104
	Flex.05.Max	49.0548	54.8411	7.09	5.78626	3.20652	8.366	8.98736e-08	0.804668	0.195332	Unlikely	0.195332
	Flex.06.MaxMean	44.3839	54.2235	6.77	9.83964	7.37652	12.3028	1.35581e-09	0.022451	0.977549	Very likely	0.977549
	Flex.08.MaxCV[%]	6.30226	0.673671	1.37	-5.62859	-6.12845	-5.12873	1	4.33251e-11	2.1256e-14	Most likely	1
	Flex.10.Min	-14.0741	-17.9158	8.23	-3.84162	-6.83544	-0.847799	0.0105056	0.989493	1.39733e-06	Trivial	0
	Flex.11.MinMean	-11.0167	-16.1348	9.09	-5.11816	-8.42516	-1.81116	0.0261256	0.973874	6.32877e-07	Trivial	0
	Flex.13.MinCV[%]	-21.7932	-7.47338	8.82	14.3198	11.1135	17.5261	5.05749e-10	0.00428643	0.995714	Most likely	0.995714
	Flex.16.Speed.MaxMean	60.8482	56.7784	21.3	-4.06984	-11.8142	3.67452	0.000658226	0.999326	1.58238e-05	Trivial	0
	Flex.21.Speed.MinMean	-60.0524	-62.1022	17.66	-2.04981	-8.47159	4.37197	0.000309494	0.999659	3.19948e-05	Trivial	0
	Flex.24.Speed.AreaMean	87.4852	115.348	66.49	27.8628	3.68357	52.0421	2.08481e-06	0.993431	0.00656658	Trivial	0
	Flex.25.Speed.AreaStd	39.9916	32.6817	123.92	-7.30987	-52.3731	37.7534	0.000175196	0.99977	5.52326e-05	Trivial	0
	Flex.26.Speed.AreaCoef[%]	45.7124	28.3331	79.41	-17.3793	-46.2574	11.4988	0.000873527	0.999114	1.22779e-05	Trivial	0
	Flex.29.SpeedUp.MaxMean	269.093	182.773	109.47	-86.3199	-126.128	-46.5115	0.162536	0.837464	1.09385e-07	Unlikely	0.162536
	Flex.34.SpeedUp.MinMean	-200.022	-182.108	282.67	17.9148	-84.8795	120.709	5.29575e-05	0.999764	0.000183028	Trivial	0
	Flex.37.SpeedUp.Harmony	-0.714809	-0.684781	0.18	0.0300282	-0.0341806	0.0942369	1.60864e-05	0.999546	0.000438175	Trivial	0
	Flex.38.SpeedUp.Offset[deg]	123.08	121.816	8.48	-1.26365	-4.34839	1.82109	0.000432312	0.999544	2.35431e-05	Trivial	0
	Rotacion
		Value_Pre	Value_Post	MCD95_ab	MeanDif_ab	LI_ab	LS_ab	%_NegDif	%_UnknwDif	%_PosDif	Qualifier	ProbChange
	Rot.01.Length.10	93.7749	94.3293	15.65	0.554394	-4.99062	6.09941	1.49997e-05	0.999947	3.79997e-05	Trivial	0
	Rot.02.Vel	42.787	30.6098	7.14	-12.1772	-14.7068	-9.64757	0.998945	0.00105489	1.1213e-13	Most likely	0.998945
	Rot.03.MaxRange	70.2934	77.8641	8.65	7.57068	4.50599	10.6354	4.62983e-10	0.723039	0.276961	Possibly	0.276961
	Rot.05.Max	32.7708	36.8239	6.26	4.05311	1.83493	6.27129	6.4709e-09	0.949172	0.0508283	Unlikely	0.0508283
	Rot.06.MaxMean	30.1604	35.3709	5.73	5.21047	3.18076	7.24018	3.14862e-10	0.666705	0.333295	Possibly	0.333295
	Rot.08.MaxCV[%]	9.61554	2.51152	4.44	-7.10401	-8.67761	-5.53042	0.996228	0.00377179	2.93855e-13	Most likely	0.996228
	Rot.10.Min	-37.5226	-41.0402	6.69	-3.51757	-5.88907	-1.14608	0.0153581	0.984642	2.83759e-08	Trivial	0
	Rot.11.MinMean	-35.225	-39.2244	4.46	-3.99937	-5.57828	-2.42047	0.311783	0.688217	3.57813e-10	Possibly	0.311783
	Rot.13.MinCV[%]	-4.3213	-5.20232	6.2	-0.881013	-3.07769	1.31566	0.000152549	0.999844	3.70351e-06	Trivial	0
	Rot.16.Speed.MaxMean	81.0359	63.4224	17.16	-17.6135	-23.6944	-11.5325	0.55002	0.44998	8.81948e-11	Possibly	0.55002
	Rot.21.Speed.MinMean	-83.1756	-76.4151	14.14	6.7605	1.74919	11.7718	5.0869e-08	0.990831	0.0091689	Trivial	0
	Rot.24.Speed.AreaMean	138.383	131.026	40.76	-7.35654	-21.7988	7.08575	0.000250353	0.999747	2.24665e-06	Trivial	0
	Rot.25.Speed.AreaStd	65.4329	54.7172	112.75	-10.7157	-50.6666	29.2351	8.28743e-05	0.99991	6.86544e-06	Trivial	0
	Rot.26.Speed.AreaCoef[%]	47.284	41.7605	64.72	-5.52352	-28.4552	17.4082	7.30108e-05	0.999919	7.79293e-06	Trivial	0
	Rot.29.SpeedUp.MaxMean	328.209	341.144	241.2	12.9345	-72.5297	98.3987	1.18188e-05	0.99994	4.82518e-05	Trivial	0
	Rot.34.SpeedUp.MinMean	-382.493	-303.556	330.98	78.9374	-38.34	196.215	1.05841e-06	0.999475	0.000524228	Trivial	0
	Rot.37.SpeedUp.Harmony	-0.71162	-0.535412	0.16	0.176207	0.11777	0.234645	7.72341e-11	0.320362	0.679638	Possibly	0.679638
	Rot.38.SpeedUp.Offset[deg]	134.798	122.244	11.5	-12.5544	-16.6279	-8.48082	0.668454	0.331546	4.35612e-11	Possibly	0.668454
	Laterizacion
		Value_Pre	Value_Post	MCD95_ab	MeanDif_ab	LI_ab	LS_ab	%_NegDif	%_UnknwDif	%_PosDif	Qualifier	ProbChange
	Lat.01.Length.10	69.8303	79.2859	18.19	9.45555	3.04333	15.8678	1.12766e-08	0.986211	0.0137894	Trivial	0
	Lat.02.Vel	30.4051	28.9364	5.69	-1.46863	-3.47409	0.536841	0.000571507	0.999428	4.27594e-07	Trivial	0
	Lat.03.MaxRange	57.2471	64.5301	7	7.28296	4.81435	9.75156	1.36756e-11	0.423689	0.576311	Possibly	0.576311
	Lat.05.Max	27.7237	36.4617	4.43	8.73808	7.17719	10.299	5.57189e-16	2.42416e-05	0.999976	Most likely	0.999976
	Lat.06.MaxMean	26.4755	35.8406	3.7	9.36514	8.05917	10.6711	3.88182e-18	9.9297e-09	1	Most likely	1
	Lat.08.MaxCV[%]	5.74347	1.08783	5.53	-4.65564	-6.606	-2.70528	0.226709	0.773291	1.62191e-10	Unlikely	0.226709
	Lat.10.Min	-29.5235	-28.0684	5.32	1.45512	-0.421566	3.33181	3.49442e-07	0.999294	0.000705478	Trivial	0
	Lat.11.MinMean	-28.8183	-26.008	3	2.81037	1.75454	3.86621	4.66166e-11	0.618461	0.381539	Possibly	0.381539
	Lat.13.MinCV[%]	-2.16062	-4.93782	8.09	-2.7772	-5.62843	0.0740271	0.00171423	0.998286	1.28978e-07	Trivial	0
	Lat.16.Speed.MaxMean	58.0469	52.3227	14.09	-5.72413	-10.6893	-0.758974	0.00372503	0.996275	5.34553e-08	Trivial	0
	Lat.21.Speed.MinMean	-59.4112	-56.0503	14.16	3.36096	-1.62892	8.35083	5.71459e-07	0.999566	0.000433483	Trivial	0
	Lat.24.Speed.AreaMean	90.5171	93.3478	32.9	2.83069	-8.7674	14.4288	4.91057e-06	0.99994	5.53124e-05	Trivial	0
	Lat.25.Speed.AreaStd	24.8065	28.5203	69.57	3.7138	-20.8081	28.2357	7.78294e-06	0.999957	3.50123e-05	Trivial	0
	Lat.26.Speed.AreaCoef[%]	27.4053	30.5527	49.05	3.14741	-14.143	20.4378	6.68859e-06	0.999953	4.07506e-05	Trivial	0
	Lat.29.SpeedUp.MaxMean	190.523	232.613	213.94	42.0895	-33.3237	117.503	1.02066e-06	0.999747	0.000252313	Trivial	0
	Lat.34.SpeedUp.MinMean	-166.697	-169.982	223.91	-3.28521	-82.2124	75.642	2.03536e-05	0.999966	1.3461e-05	Trivial	0
	Lat.37.SpeedUp.Harmony	-0.764972	-0.679686	0.23	0.0852857	0.00389458	0.166677	9.48843e-08	0.997505	0.00249492	Trivial	0
	Lat.38.SpeedUp.Offset[deg]	139.723	132.412	16.31	-7.31058	-13.0602	-1.56093	0.00614718	0.993853	3.01261e-08	Trivial	0
	Flex: Flexion-extension movement. Rot: Rotation movement. Lat: Lateralization movement. TT: Traditional treatment. δ: MBD threshold. N: Probability of negative changes. U: Probability of unknown/trivial changes. P: Probability of positive changes.
	DIFFERENCES INTERPRETATION. *Only changes with N or P > 95% are considered						CONCLUSION
	Flexion-Extension movement: The patient increase the Flex.Average.Range (positive) . The patient decreased considerably the Flex.CV (positive) and Ext.CV decreased too. Rotation movement: The patient decreased the Flex.CV (positive). More consistent movements. The patient decrease Average.Speed for the movement (negative). Lateralization movement: The patient increased considerably the Flex.Avera…						As a result of changes withing the subject, we conclude that the patient had:
							Overall impairment
							The negative changes are more relevant

## Sheet: P02_007
	Flexion - Extension
		Value_Pre	Value_Post	MCD95_ab	MeanDif_ab	LI_ab	LS_ab	%_NegDif	%_UnknwDif	%_PosDif	Qualifier	ProbChange
	Flex.01.Length.10	83.5998	103.512	18.39	19.912	13.2261	26.5979	1.36998e-08	0.348148	0.651852	Possibly	0.651852
	Flex.02.Vel	27.1135	34.7355	9.47	7.62205	4.17968	11.0644	9.6395e-08	0.818714	0.181286	Unlikely	0.181286
	Flex.03.MaxRange	72.3595	80.5447	10.79	8.18525	4.26106	12.1094	1.37033e-07	0.868241	0.131759	Unlikely	0.131759
	Flex.05.Max	64.088	63.7185	7.09	-0.369448	-2.94919	2.21029	0.000164527	0.999776	5.93667e-05	Trivial	0
	Flex.06.MaxMean	59.9243	62.5401	6.77	2.61581	0.152691	5.07892	2.77641e-06	0.995238	0.00475903	Trivial	0
	Flex.08.MaxCV[%]	4.5759	1.20914	1.37	-3.36676	-3.86662	-2.8669	0.999998	1.56744e-06	8.71407e-12	Most likely	0.999998
	Flex.10.Min	-8.27149	-16.8262	8.23	-8.5547	-11.5485	-5.56088	0.573901	0.426099	1.84842e-08	Possibly	0.573901
	Flex.11.MinMean	-3.50699	-14.0939	9.09	-10.5869	-13.8939	-7.27993	0.779541	0.220459	8.06456e-09	Likely	0.779541
	Flex.13.MinCV[%]	-145.22	-24.8237	8.82	120.396	117.19	123.603	1.14076e-21	0	1	Most likely	1
	Flex.16.Speed.MaxMean	46.1121	58.0961	21.3	11.984	4.23963	19.7284	6.30181e-07	0.974039	0.0259606	Trivial	0
	Flex.21.Speed.MinMean	-56.5405	-68.5724	17.66	-12.0318	-18.4536	-5.61007	0.0727583	0.927241	2.46679e-07	Unlikely	0.0727583
	Flex.24.Speed.AreaMean	82.6003	125.287	66.49	42.6864	18.5072	66.8657	3.35403e-07	0.947528	0.0524718	Unlikely	0.0524718
	Flex.25.Speed.AreaStd	49.6602	45.7414	123.92	-3.91879	-48.982	41.1445	0.000133651	0.999794	7.19703e-05	Trivial	0
	Flex.26.Speed.AreaCoef[%]	60.1211	36.5094	79.41	-23.6117	-52.4898	5.26637	0.00193574	0.998058	6.03584e-06	Trivial	0
	Flex.29.SpeedUp.MaxMean	194.365	195.544	109.47	1.17944	-38.629	40.9878	8.81637e-05	0.999803	0.000108864	Trivial	0
	Flex.34.SpeedUp.MinMean	-231.202	-207.399	282.67	23.8026	-78.9918	126.597	4.33631e-05	0.999731	0.000225174	Trivial	0
	Flex.37.SpeedUp.Harmony	-0.605268	-0.66828	0.18	-0.0630114	-0.12722	0.00119732	0.00290238	0.997095	3.01173e-06	Trivial	0
	Flex.38.SpeedUp.Offset[deg]	112.177	120.236	8.48	8.05932	4.97458	11.1441	3.41518e-08	0.592584	0.407416	Possibly	0.407416
	Rotacion
		Value_Pre	Value_Post	MCD95_ab	MeanDif_ab	LI_ab	LS_ab	%_NegDif	%_UnknwDif	%_PosDif	Qualifier	ProbChange
	Rot.01.Length.10	57.3563	70.1378	15.65	12.7816	7.23656	18.3266	8.98202e-10	0.806823	0.193177	Unlikely	0.193177
	Rot.02.Vel	16.2636	28.9427	7.14	12.6791	10.1495	15.2087	6.02258e-14	0.00043699	0.999563	Most likely	0.999563
	Rot.03.MaxRange	49.8764	58.7036	8.65	8.82717	5.76247	11.8919	9.36309e-11	0.461182	0.538818	Possibly	0.538818
	Rot.05.Max	22.3317	32.4772	6.26	10.1455	7.92731	12.3637	2.4198e-13	0.00295245	0.997048	Most likely	0.997048
	Rot.06.MaxMean	21.1166	30.7769	5.73	9.66032	7.63061	11.69	1.33009e-13	0.00134039	0.99866	Most likely	0.99866
	Rot.08.MaxCV[%]	6.56933	5.05096	4.44	-1.51837	-3.09197	0.0552281	0.00189106	0.998109	2.81478e-07	Trivial	0
	Rot.10.Min	-27.5447	-26.2264	6.69	1.31833	-1.05316	3.68983	1.82342e-06	0.999687	0.000310986	Trivial	0
	Rot.11.MinMean	-24.8594	-24.6601	4.46	0.199303	-1.3796	1.7782	1.31288e-05	0.999944	4.24484e-05	Trivial	0
	Rot.13.MinCV[%]	-6.75864	-4.65556	6.2	2.10308	-0.0935962	4.29975	2.90013e-07	0.998176	0.00182412	Trivial	0
	Rot.16.Speed.MaxMean	34.4031	52.1495	17.16	17.7463	11.6653	23.8273	8.11497e-11	0.435448	0.564552	Possibly	0.564552
	Rot.21.Speed.MinMean	-31.4574	-54.7233	14.14	-23.2659	-28.2773	-18.2546	0.997798	0.00220156	1.94092e-13	Most likely	0.997798
	Rot.24.Speed.AreaMean	39.2161	80.9627	40.76	41.7466	27.3043	56.1889	9.00865e-11	0.454158	0.545842	Possibly	0.545842
	Rot.25.Speed.AreaStd	22.2252	28.7922	112.75	6.56699	-33.3839	46.5178	1.11246e-05	0.999938	5.12605e-05	Trivial	0
	Rot.26.Speed.AreaCoef[%]	56.6738	35.5623	64.72	-21.1114	-44.0431	1.82027	0.00155803	0.998442	3.4266e-07	Trivial	0
	Rot.29.SpeedUp.MaxMean	122.678	186.92	241.2	64.2417	-21.2225	149.706	7.3864e-07	0.999255	0.000743818	Trivial	0
	Rot.34.SpeedUp.MinMean	-129.042	-195.413	330.98	-66.3718	-183.649	50.9056	0.000323678	0.999675	1.73154e-06	Trivial	0
	Rot.37.SpeedUp.Harmony	-0.527382	-0.676704	0.16	-0.149322	-0.207759	-0.0908838	0.379109	0.620891	4.62211e-10	Possibly	0.379109
	Rot.38.SpeedUp.Offset[deg]	121.798	132.165	11.5	10.367	6.29341	14.4405	3.43592e-10	0.680115	0.319885	Possibly	0.319885
	Laterizacion
		Value_Pre	Value_Post	MCD95_ab	MeanDif_ab	LI_ab	LS_ab	%_NegDif	%_UnknwDif	%_PosDif	Qualifier	ProbChange
	Lat.01.Length.10	84.7091	78.0646	18.19	-6.64449	-13.0567	-0.232271	0.00226104	0.997739	9.52183e-08	Trivial	0
	Lat.02.Vel	23.8393	30.0056	5.69	6.16629	4.16082	8.17175	7.98997e-12	0.345165	0.654835	Possibly	0.654835
	Lat.03.MaxRange	64.3657	62.1267	7	-2.23904	-4.70764	0.229569	0.00128037	0.998719	1.81184e-07	Trivial	0
	Lat.05.Max	33.6481	32.005	4.43	-1.64304	-3.20393	-0.082146	0.00241485	0.997585	8.7257e-08	Trivial	0
	Lat.06.MaxMean	32.3288	31.2868	3.7	-1.04205	-2.34803	0.263917	0.00078852	0.999211	3.14975e-07	Trivial	0
	Lat.08.MaxCV[%]	4.29441	2.0486	5.53	-2.24581	-4.19617	-0.295452	0.00374135	0.996259	5.44522e-08	Trivial	0
	Lat.10.Min	-30.7177	-30.1217	5.32	0.595997	-1.28069	2.47268	3.43284e-06	0.999917	7.99662e-05	Trivial	0
	Lat.11.MinMean	-29.9473	-29.4545	3	0.492763	-0.563075	1.5486	1.57614e-06	0.999839	0.000159503	Trivial	0
	Lat.13.MinCV[%]	-2.37756	-1.91463	8.09	0.462921	-2.38831	3.31415	7.35902e-06	0.999956	3.68897e-05	Trivial	0
	Lat.16.Speed.MaxMean	37.7697	49.0737	14.09	11.304	6.33889	16.2692	2.64096e-10	0.825388	0.174612	Unlikely	0.174612
	Lat.21.Speed.MinMean	-41.001	-46.5496	14.16	-5.54854	-10.5384	-0.558663	0.00312758	0.996872	6.53235e-08	Trivial	0
	Lat.24.Speed.AreaMean	69.0108	84.0277	32.9	15.0169	3.41878	26.615	2.69042e-08	0.993237	0.00676322	Trivial	0
	Lat.25.Speed.AreaStd	25.9456	22.0623	69.57	-3.88329	-28.4052	20.6386	3.6226e-05	0.999956	7.51911e-06	Trivial	0
	Lat.26.Speed.AreaCoef[%]	37.5964	26.256	49.05	-11.3404	-28.6308	5.94997	0.000400698	0.999599	6.2692e-07	Trivial	0
	Lat.29.SpeedUp.MaxMean	160.213	144.629	213.94	-15.5836	-90.9967	59.8296	4.59784e-05	0.999948	5.91311e-06	Trivial	0
	Lat.34.SpeedUp.MinMean	-128.35	-177.697	223.91	-49.3468	-128.274	29.5804	0.000346717	0.999653	7.30176e-07	Trivial	0
	Lat.37.SpeedUp.Harmony	-0.658769	-0.765468	0.23	-0.106699	-0.18809	-0.0253078	0.00754739	0.992453	2.62134e-08	Trivial	0
	Lat.38.SpeedUp.Offset[deg]	131.198	139.95	16.31	8.75133	3.00168	14.501	8.98366e-09	0.983478	0.0165221	Trivial	0
	Flex: Flexion-extension movement. Rot: Rotation movement. Lat: Lateralization movement. TT: Traditional treatment. δ: MBD threshold. N: Probability of negative changes. U: Probability of unknown/trivial changes. P: Probability of positive changes.
	DIFFERENCES INTERPRETATION. *Only changes with N or P > 95% are considered						CONCLUSION
	Flexion-Extension movement: The patient decrease Flex.CV (Positive). Rotation movement: The patient increased Average.Speed for flexion (positive). The patient increase the Flex.Average.Range losing symmetry (negative). Lateralization movement: No significant changes.						As a result of changes withing the subject, we conclude that the patient had:
							Overall impairment
							The negative changes are more relevant

## Sheet: P02_008
	Flexion - Extension
		Value_Pre	Value_Post	MCD95_ab	MeanDif_ab	LI_ab	LS_ab	%_NegDif	%_UnknwDif	%_PosDif	Qualifier	ProbChange
	Flex.02.Vel	42.861	38.2228	14.25	-4.63815	-9.66896	0.392651	0.00142788	0.998572	2.17599e-07	Trivial	0
	Flex.03.MaxRange	115.991	85.7792	5.92	-30.2119	-32.302	-28.1218	1	-1.81306e-24	1.81306e-24	Most likely	1
	Flex.05.Max	79.303	56.1967	6.9	-23.1063	-25.5417	-20.6709	1	8.32001e-13	3.99659e-20	Most likely	1
	Flex.06.MaxMean	78.2191	53.6348	7.33	-24.5843	-27.1741	-21.9945	1	8.07243e-13	3.97497e-20	Most likely	1
	Flex.08.MaxCV[%]	1.08064	5.24952	2.3	4.16888	3.35658	4.98117	7.93889e-15	0.000240372	0.99976	Most likely	0.99976
	Flex.10.Min	-36.6881	-29.5825	6.71	7.1056	4.73694	9.47427	2.0886e-11	0.389462	0.610538	Possibly	0.610538
	Flex.11.MinMean	-32.3431	-26.2774	6.46	6.06568	3.78267	8.34869	8.75237e-11	0.614206	0.385794	Possibly	0.385794
	Flex.13.MinCV[%]	-9.07298	-9.40867	3.43	-0.335694	-1.54797	0.876586	7.28939e-05	0.999922	4.997e-06	Trivial	0
	Flex.15.Speed.Max	98.4289	79.7207	39.51	-18.7082	-32.6612	-4.75511	0.00839574	0.991604	3.01453e-08	Trivial	0
	Flex.20.Speed.Min	-99.6537	-80.7152	37.4	18.9385	5.73141	32.1457	1.95185e-08	0.987905	0.0120945	Trivial	0
	Flex.24.Speed.AreaMean	273.146	135.39	116.24	-137.755	-178.806	-96.7051	0.809485	0.190515	5.03983e-12	Likely	0.809485
	Flex.25.Speed.AreaStd	83.8223	98.1875	37.74	14.3652	1.03755	27.6928	1.03952e-07	0.997174	0.0028263	Trivial	0
	Flex.26.Speed.AreaCoef[%]	30.6878	72.5218	12.01	41.8341	37.5942	46.0739	1.6578e-20	2.03504e-13	1	Most likely	1
	Flex.37.SpeedUp.Harmony	-0.752854	-0.592346	0.09	0.160508	0.129183	0.191833	7.10164e-15	0.000303454	0.999697	Most likely	0.999697
	Flex.38.SpeedUp.Offset[deg]	134.705	121.907	6.59	-12.7978	-15.1254	-10.4703	0.999958	4.20341e-05	2.38135e-15	Most likely	0.999958
	Rotacion
		Value_Pre	Value_Post	MCD95_ab	MeanDif_ab	LI_ab	LS_ab	%_NegDif	%_UnknwDif	%_PosDif	Qualifier	ProbChange
	Rot.02.Vel	47.2058	36.2905	15.01	-10.9152	-16.2177	-5.61278	0.100019	0.899981	1.15252e-09	Unlikely	0.100019
	Rot.03.MaxRange	100.167	76.1735	4.79	-23.9939	-25.6865	-22.3012	1	-2.96663e-24	2.96663e-24	Most likely	1
	Rot.05.Max	38.8549	37.456	5.57	-1.39889	-3.36777	0.56999	0.00055938	0.99944	6.11236e-07	Trivial	0
	Rot.06.MaxMean	37.6856	36.2503	5.61	-1.43526	-3.4152	0.544676	0.000585598	0.999414	5.58254e-07	Trivial	0
	Rot.08.MaxCV[%]	2.03766	2.27847	1.78	0.240805	-0.387164	0.868775	2.90273e-06	0.999879	0.000118229	Trivial	0
	Rot.10.Min	-61.3125	-38.7175	5.61	22.595	20.6127	24.5773	5.92607e-22	1.11022e-15	1	Most likely	1
	Rot.11.MinMean	-59.6562	-37.8532	5.87	21.8031	19.729	23.8772	3.92233e-21	2.06501e-14	1	Most likely	1
	Rot.13.MinCV[%]	-2.44394	-1.59361	2.28	0.850332	0.0443966	1.65627	1.1731e-07	0.997407	0.00259309	Trivial	0
	Rot.15.Speed.Max	104.795	85.6443	34.25	-19.1509	-31.2471	-7.05459	0.0212193	0.978781	9.81285e-09	Trivial	0
	Rot.20.Speed.Min	-94.55	-93.8184	46.34	0.731562	-15.6346	17.0977	1.52927e-05	0.999961	2.35863e-05	Trivial	0
	Rot.24.Speed.AreaMean	245.754	146.75	159.42	-99.0035	-155.305	-42.7024	0.0392563	0.960744	4.4069e-09	Trivial	0
	Rot.25.Speed.AreaStd	73.9599	57.9749	61.58	-15.985	-37.7318	5.7617	0.000618282	0.999381	5.36047e-07	Trivial	0
	Rot.26.Speed.AreaCoef[%]	30.0951	39.5058	8.32	9.41067	6.47131	12.35	9.33589e-12	0.266935	0.733065	Possibly	0.733065
	Rot.37.SpeedUp.Harmony	-0.880209	-0.519664	0.07	0.360545	0.335583	0.385507	1.94172e-24	0	1	Most likely	1
	Rot.38.SpeedUp.Offset[deg]	146.09	121.285	5.62	-24.8049	-26.7899	-22.8199	1	-6.56398e-23	6.56398e-23	Most likely	1
	Laterizacion
		Value_Pre	Value_Post	MCD95_ab	MeanDif_ab	LI_ab	LS_ab	%_NegDif	%_UnknwDif	%_PosDif	Qualifier	ProbChange
	Lat.02.Vel	38.5144	31.9521	7.25	-6.56221	-9.12166	-4.00275	0.325916	0.674084	1.27936e-10	Possibly	0.325916
	Lat.03.MaxRange	110.635	67.9782	5.92	-42.6568	-44.7491	-40.5645	1	-2.45647e-28	2.45647e-28	Most likely	1
	Lat.05.Max	41.7314	29.306	3.44	-12.4255	-13.6393	-11.2116	1	5.44009e-14	7.16004e-21	Most likely	1
	Lat.06.MaxMean	40.45	28.4037	2.72	-12.0463	-13.008	-11.0847	1	-6.22302e-23	6.22302e-23	Most likely	1
	Lat.08.MaxCV[%]	2.92566	3.40123	3.78	0.475565	-0.858099	1.80923	3.31174e-06	0.999893	0.000104157	Trivial	0
	Lat.10.Min	-68.9036	-38.6723	4.39	30.2314	28.6825	31.7802	7.7717e-28	0	1	Most likely	1
	Lat.11.MinMean	-67.4756	-37.6184	3.56	29.8572	28.6006	31.1138	3.91713e-30	0	1	Most likely	1
	Lat.13.MinCV[%]	-1.77511	-2.25537	4.85	-0.480261	-2.19423	1.23371	7.39426e-05	0.999921	4.91027e-06	Trivial	0
	Lat.15.Speed.Max	73.6582	54.2704	20.35	-19.3879	-26.5732	-12.2025	0.410944	0.589056	7.27991e-11	Possibly	0.410944
	Lat.20.Speed.Min	-73.5735	-55.5713	20.61	18.0023	10.7227	25.2818	1.89519e-10	0.725989	0.274011	Possibly	0.274011
	Lat.24.Speed.AreaMean	219.915	99.1647	34.87	-120.75	-133.066	-108.435	1	2.54352e-13	1.91969e-20	Most likely	1
	Lat.25.Speed.AreaStd	48.1059	24.4807	32.18	-23.6251	-34.9906	-12.2596	0.105678	0.894322	1.05145e-09	Unlikely	0.105678
	Lat.26.Speed.AreaCoef[%]	21.8747	24.6869	10.7	2.81221	-0.968139	6.59256	5.16804e-07	0.999352	0.00064747	Trivial	0
	Lat.37.SpeedUp.Harmony	-0.882903	-0.73415	0.09	0.148753	0.117232	0.180274	2.98623e-14	0.00175374	0.998246	Most likely	0.998246
	Lat.38.SpeedUp.Offset[deg]	146.304	136.082	7.36	-10.2227	-12.8218	-7.62359	0.964342	0.0356581	5.49461e-13	Very likely	0.964342
	Flex: Flexion-extension movement. Rot: Rotation movement. Lat: Lateralization movement. TT: Traditional treatment. δ: MBD threshold. N: Probability of negative changes. U: Probability of unknown/trivial changes. P: Probability of positive changes.
	DIFFERENCES INTERPRETATION. *Only changes with N or P > 95% are considered						CONCLUSION
	Flexion-Extension movement: The patient increased considerably the Flex.Max.Range (positive). Patient has more range of motion. The patient increase the Flex.Average.Range (positive) . The patient decreased the Flex.CV (positive). More consistant movements. Rotation movement: The patient increased the Flex.Max.Range (positive) The patient decreased the Flex.CV (positive). More consistant movement…						As a result of changes withing the subject, we conclude that the patient had:
							Overall improvement

## Sheet: P02_009
	Flexion - Extension
		Value_Pre	Value_Post	MCD95_ab	MeanDif_ab	LI_ab	LS_ab	%_NegDif	%_UnknwDif	%_PosDif	Qualifier	ProbChange
	Flex.01.Length.10	64.1086	98.1896	18.39	34.081	27.3951	40.7669	1.4729e-10	0.000420573	0.999579	Most likely	0.999579
	Flex.02.Vel	24.4845	46.6459	9.47	22.1614	18.719	25.6038	1.38894e-11	4.10975e-06	0.999996	Most likely	0.999996
	Flex.03.MaxRange	52.9507	76.3346	10.79	23.3839	19.4597	27.3081	3.11913e-11	1.9818e-05	0.99998	Most likely	0.99998
	Flex.05.Max	53.7358	69.6512	7.09	15.9154	13.3356	18.4951	2.18248e-11	9.75138e-06	0.99999	Most likely	0.99999
	Flex.06.MaxMean	52.4462	68.1502	6.77	15.704	13.2409	18.1671	1.54517e-11	4.97705e-06	0.999995	Most likely	0.999995
	Flex.08.MaxCV[%]	1.60835	1.31835	1.37	-0.289999	-0.78986	0.209861	0.00083394	0.999152	1.3605e-05	Trivial	0
	Flex.10.Min	0.785094	-6.68341	8.23	-7.4685	-10.4623	-4.47468	0.331467	0.668533	4.6246e-08	Possibly	0.331467
	Flex.11.MinMean	4.72765	-3.20736	9.09	-7.93502	-11.242	-4.62801	0.275292	0.724707	5.93054e-08	Possibly	0.275292
	Flex.13.MinCV[%]	61.0635	-62.8799	8.82	-123.943	-127.15	-120.737	1	-7.40579e-22	7.40579e-22	Most likely	1
	Flex.16.Speed.MaxMean	70.1633	108.598	21.3	38.435	30.6907	46.1794	1.90275e-10	0.000688655	0.999311	Most likely	0.999311
	Flex.21.Speed.MinMean	-78.5207	-116.226	17.66	-37.7052	-44.127	-31.2834	0.999973	2.67381e-05	3.62682e-11	Most likely	0.999973
	Flex.24.Speed.AreaMean	77.8707	202.51	66.49	124.639	100.46	148.819	1.32401e-10	0.00034016	0.99966	Most likely	0.99966
	Flex.25.Speed.AreaStd	35.3887	53.6667	123.92	18.278	-26.7853	63.3412	2.37968e-05	0.999552	0.000424566	Trivial	0
	Flex.26.Speed.AreaCoef[%]	45.4455	26.5008	79.41	-18.9447	-47.8228	9.93338	0.00106678	0.998923	1.02537e-05	Trivial	0
	Flex.29.SpeedUp.MaxMean	364.158	503.953	109.47	139.795	99.9867	179.603	3.92071e-09	0.101088	0.898912	Likely	0.898912
	Flex.34.SpeedUp.MinMean	-377.5	-554.365	282.67	-176.865	-279.66	-74.0711	0.0456172	0.954382	3.81417e-07	Trivial	0
	Flex.37.SpeedUp.Harmony	-0.47055	-0.606577	0.18	-0.136027	-0.200235	-0.0718179	0.124623	0.875377	1.08337e-07	Unlikely	0.124623
	Flex.38.SpeedUp.Offset[deg]	104.029	111.269	8.48	7.23995	4.15521	10.3247	6.80261e-08	0.753568	0.246432	Unlikely	0.246432
	Rotacion
		Value_Pre	Value_Post	MCD95_ab	MeanDif_ab	LI_ab	LS_ab	%_NegDif	%_UnknwDif	%_PosDif	Qualifier	ProbChange
	Rot.01.Length.10	49.5788	64.7866	15.65	15.2078	9.66279	20.7528	1.59074e-10	0.553469	0.446531	Possibly	0.446531
	Rot.02.Vel	29.107	30.2977	7.14	1.19078	-1.33884	3.7204	2.6819e-06	0.999788	0.000209676	Trivial	0
	Rot.03.MaxRange	46.1921	54.6015	8.65	8.40937	5.34467	11.4741	1.58184e-10	0.552651	0.447349	Possibly	0.447349
	Rot.05.Max	23.796	23.2255	6.26	-0.570535	-2.78872	1.64765	7.87963e-05	0.999914	7.22874e-06	Trivial	0
	Rot.06.MaxMean	21.5824	20.7279	5.73	-0.854508	-2.88422	1.1752	0.000166663	0.99983	3.36744e-06	Trivial	0
	Rot.08.MaxCV[%]	9.16883	10.4852	4.44	1.31639	-0.25721	2.88999	5.03347e-07	0.998915	0.00108426	Trivial	0
	Rot.10.Min	-22.3961	-31.376	6.69	-8.9799	-11.3514	-6.60841	0.944175	0.0558253	3.42785e-12	Likely	0.944175
	Rot.11.MinMean	-20.7915	-27.7119	4.46	-6.92039	-8.49929	-5.34149	0.993469	0.00653062	4.47253e-13	Most likely	0.993469
	Rot.13.MinCV[%]	-6.75711	-11.675	6.2	-4.9179	-7.11457	-2.72123	0.164637	0.835363	1.17442e-09	Unlikely	0.164637
	Rot.16.Speed.MaxMean	59.2065	57.1565	17.16	-2.04993	-8.1309	4.03104	0.000114	0.999881	4.99369e-06	Trivial	0
	Rot.21.Speed.MinMean	-54.3176	-57.3797	14.14	-3.0621	-8.07341	1.94922	0.000397813	0.999601	1.41089e-06	Trivial	0
	Rot.24.Speed.AreaMean	62.5726	66.0626	40.76	3.48998	-10.9523	17.9323	7.76572e-06	0.999919	7.32849e-05	Trivial	0
	Rot.25.Speed.AreaStd	31.4218	51.3104	112.75	19.8886	-20.0622	59.8395	2.37017e-06	0.99976	0.000237592	Trivial	0
	Rot.26.Speed.AreaCoef[%]	50.2165	77.6694	64.72	27.4529	4.52117	50.3846	9.91917e-08	0.995016	0.00498435	Trivial	0
	Rot.29.SpeedUp.MaxMean	323.704	328.964	241.2	5.26014	-80.2041	90.7243	1.7946e-05	0.99995	3.18062e-05	Trivial	0
	Rot.34.SpeedUp.MinMean	-344.901	-286.42	330.98	58.4809	-58.7964	175.758	2.36134e-06	0.999759	0.00023851	Trivial	0
	Rot.37.SpeedUp.Harmony	-0.554716	-0.587391	0.16	-0.0326757	-0.0911136	0.0257621	0.000458926	0.999538	2.63504e-06	Trivial	0
	Rot.38.SpeedUp.Offset[deg]	123.692	125.24	11.5	1.54778	-2.52578	5.62134	4.07193e-06	0.999858	0.00013807	Trivial	0
	Laterizacion
		Value_Pre	Value_Post	MCD95_ab	MeanDif_ab	LI_ab	LS_ab	%_NegDif	%_UnknwDif	%_PosDif	Qualifier	ProbChange
	Lat.01.Length.10	64.4445	86.9666	18.19	22.5221	16.1099	28.9343	1.29895e-12	0.130558	0.869442	Likely	0.869442
	Lat.02.Vel	28.2858	42.6307	5.69	14.3449	12.3394	16.3503	4.04685e-18	1.10483e-08	1	Most likely	1
	Lat.03.MaxRange	59.5393	60.951	7	1.41165	-1.05696	3.88025	9.59256e-07	0.999728	0.000270983	Trivial	0
	Lat.05.Max	33.0143	29.655	4.43	-3.35927	-4.92016	-1.79838	0.127004	0.872996	4.65085e-10	Unlikely	0.127004
	Lat.06.MaxMean	29.9447	29.1207	3.7	-0.824017	-2.12999	0.481955	0.000362628	0.999637	7.23054e-07	Trivial	0
	Lat.08.MaxCV[%]	5.99437	2.62855	5.53	-3.36581	-5.31617	-1.41546	0.0346278	0.965372	3.42836e-09	Trivial	0
	Lat.10.Min	-26.525	-31.296	5.32	-4.77092	-6.64761	-2.89423	0.311888	0.688112	8.1334e-11	Possibly	0.311888
	Lat.11.MinMean	-25.4003	-30.3577	3	-4.95739	-6.01323	-3.90155	0.998212	0.00178768	1.3212e-14	Most likely	0.998212
	Lat.13.MinCV[%]	-2.97079	-2.92314	8.09	0.0476574	-2.80357	2.89889	1.52014e-05	0.999967	1.79471e-05	Trivial	0
	Lat.16.Speed.MaxMean	63.7138	91.9024	14.09	28.1886	23.2234	33.1537	4.27208e-16	1.63438e-05	0.999984	Most likely	0.999984
	Lat.21.Speed.MinMean	-65.1083	-88.5906	14.16	-23.4823	-28.4722	-18.4924	0.998323	0.00167725	1.28698e-14	Most likely	0.998323
	Lat.24.Speed.AreaMean	92.0764	139.589	32.9	47.5126	35.9145	59.1107	1.27849e-13	0.0202604	0.97974	Very likely	0.97974
	Lat.25.Speed.AreaStd	33.9281	33.1565	69.57	-0.771584	-25.2935	23.7503	1.93401e-05	0.999967	1.41487e-05	Trivial	0
	Lat.26.Speed.AreaCoef[%]	36.8478	23.753	49.05	-13.0948	-30.3852	4.19559	0.000643031	0.999357	3.78309e-07	Trivial	0
	Lat.29.SpeedUp.MaxMean	251.606	384.989	213.94	133.383	57.9695	208.796	2.77904e-09	0.96012	0.0398801	Trivial	0
	Lat.34.SpeedUp.MinMean	-359.171	-371.276	223.91	-12.1051	-91.0323	66.8222	3.537e-05	0.999957	7.71406e-06	Trivial	0
	Lat.37.SpeedUp.Harmony	-0.571443	-0.761037	0.23	-0.189594	-0.270985	-0.108203	0.203432	0.796568	2.19533e-10	Unlikely	0.203432
	Lat.38.SpeedUp.Offset[deg]	124.618	139.556	16.31	14.9381	9.18843	20.6877	6.29767e-11	0.655522	0.344478	Possibly	0.344478
	Flex: Flexion-extension movement. Rot: Rotation movement. Lat: Lateralization movement. TT: Traditional treatment. δ: MBD threshold. N: Probability of negative changes. U: Probability of unknown/trivial changes. P: Probability of positive changes.
	DIFFERENCES INTERPRETATION. *Only changes with N or P > 95% are considered						CONCLUSION
	Flexion-Extension movement: The patient increased considerably the Max.Range (positive). Patient has more range of motion. The patient increase the Flex.Average.Range (positive), and both Flex.CV and Ext.CV decreased (Positive). The patient increased considerably the Average.Speed for both flexion and extension (positive). Rotation movement: The patient increase the Ext.Average.Range losing symme…						As a result of changes withing the subject, we conclude that the patient had:
							Overall improvement

## Sheet: P02_010
	Flexion - Extension
		Value_Pre	Value_Post	MCD95_ab	MeanDif_ab	LI_ab	LS_ab	%_NegDif	%_UnknwDif	%_PosDif	Qualifier	ProbChange
	Flex.01.Length.10	61.3522	109.225	18.39	47.8732	41.1873	54.5591	4.40657e-12	4.54408e-07	1	Most likely	1
	Flex.02.Vel	20.1485	37.6423	9.47	17.4938	14.0514	20.9362	1.5156e-10	0.000445952	0.999554	Most likely	0.999554
	Flex.03.MaxRange	51.0291	83.0398	10.79	32.0107	28.0865	35.9349	1.0183e-12	3.0384e-08	1	Most likely	1
	Flex.05.Max	46.2678	67.1525	7.09	20.8847	18.305	23.4645	1.11282e-12	3.54217e-08	1	Most likely	1
	Flex.06.MaxMean	42.614	66.3373	6.77	23.7232	21.2601	26.1863	1.44137e-13	1.00815e-09	1	Most likely	1
	Flex.08.MaxCV[%]	6.08455	1.04331	1.37	-5.04124	-5.5411	-4.54138	1	3.91262e-10	8.32171e-14	Most likely	1
	Flex.10.Min	-4.76134	-15.8873	8.23	-11.1259	-14.1198	-8.13212	0.944676	0.0553236	2.48352e-09	Likely	0.944676
	Flex.11.MinMean	-3.28323	-14.4705	9.09	-11.1872	-14.4942	-7.88025	0.857714	0.142286	5.27939e-09	Likely	0.857714
	Flex.13.MinCV[%]	-47.7377	-8.59347	8.82	39.1443	35.9379	42.3506	7.55251e-15	8.96805e-12	1	Most likely	1
	Flex.16.Speed.MaxMean	44.3132	84.3731	21.3	40.0599	32.3156	47.8043	1.27889e-10	0.000319147	0.999681	Most likely	0.999681
	Flex.21.Speed.MinMean	-54.7271	-83.6878	17.66	-28.9607	-35.3825	-22.5389	0.996355	0.00364518	4.63856e-10	Most likely	0.996355
	Flex.24.Speed.AreaMean	46.4067	176.686	66.49	130.279	106.1	154.458	8.59455e-11	0.000146085	0.999854	Most likely	0.999854
	Flex.25.Speed.AreaStd	49.7753	45.8226	123.92	-3.9527	-49.0159	41.1105	0.000134013	0.999794	7.17794e-05	Trivial	0
	Flex.26.Speed.AreaCoef[%]	107.259	25.9345	79.41	-81.3243	-110.202	-52.4462	0.545348	0.454652	2.0432e-08	Possibly	0.545348
	Flex.29.SpeedUp.MaxMean	264.261	335.184	109.47	70.9232	31.1148	110.732	3.20206e-07	0.944846	0.0551536	Unlikely	0.0551536
	Flex.34.SpeedUp.MinMean	-296.037	-293.094	282.67	2.94299	-99.8514	105.737	8.84962e-05	0.999803	0.000108501	Trivial	0
	Flex.37.SpeedUp.Harmony	-0.354633	-0.660735	0.18	-0.306101	-0.37031	-0.241893	0.998278	0.0017222	2.50636e-10	Most likely	0.998278
	Flex.38.SpeedUp.Offset[deg]	103.048	121.234	8.48	18.1858	15.101	21.2705	3.48507e-11	2.45513e-05	0.999975	Most likely	0.999975
	Rotacion
		Value_Pre	Value_Post	MCD95_ab	MeanDif_ab	LI_ab	LS_ab	%_NegDif	%_UnknwDif	%_PosDif	Qualifier	ProbChange
	Rot.01.Length.10	47.2157	63.5414	15.65	16.3257	10.7807	21.8707	7.34248e-11	0.418644	0.581356	Possibly	0.581356
	Rot.02.Vel	22.4658	38.2012	7.14	15.7354	13.2058	18.265	1.73345e-15	1.65548e-06	0.999998	Most likely	0.999998
	Rot.03.MaxRange	43.8043	55.203	8.65	11.3987	8.33396	14.4633	4.31706e-12	0.0691506	0.930849	Likely	0.930849
	Rot.05.Max	20.5942	31.1498	6.26	10.5556	8.33746	12.7738	1.33735e-13	0.00133946	0.998661	Most likely	0.998661
	Rot.06.MaxMean	18.4844	29.6391	5.73	11.1547	9.12503	13.1844	1.38684e-14	4.78551e-05	0.999952	Most likely	0.999952
	Rot.08.MaxCV[%]	8.07513	4.79027	4.44	-3.28486	-4.85846	-1.71127	0.111048	0.888952	2.18995e-09	Unlikely	0.111048
	Rot.10.Min	-23.2101	-24.0531	6.69	-0.843015	-3.21451	1.52848	0.000124571	0.999871	4.60532e-06	Trivial	0
	Rot.11.MinMean	-19.9359	-22.6768	4.46	-2.74099	-4.31989	-1.16209	0.0372921	0.962708	9.41874e-09	Trivial	0
	Rot.13.MinCV[%]	-10.6061	-4.76853	6.2	5.83757	3.6409	8.03424	2.2144e-10	0.609487	0.390513	Possibly	0.390513
	Rot.16.Speed.MaxMean	53.2244	78.8922	17.16	25.6678	19.5869	31.7488	7.73319e-13	0.0121794	0.987821	Very likely	0.987821
	Rot.21.Speed.MinMean	-56.569	-85.4877	14.14	-28.9187	-33.93	-23.9074	0.999987	1.32463e-05	6.22344e-15	Most likely	0.999987
	Rot.24.Speed.AreaMean	50.6755	103.781	40.76	53.1052	38.6629	67.5475	5.01424e-12	0.0785156	0.921484	Likely	0.921484
	Rot.25.Speed.AreaStd	30.4399	59.6814	112.75	29.2414	-10.7094	69.1923	8.08417e-07	0.999318	0.000681475	Trivial	0
	Rot.26.Speed.AreaCoef[%]	60.0683	57.5072	64.72	-2.56115	-25.4928	20.3705	4.01327e-05	0.999946	1.42088e-05	Trivial	0
	Rot.29.SpeedUp.MaxMean	379.295	340.205	241.2	-39.0895	-124.554	46.3747	0.00019757	0.9998	2.8569e-06	Trivial	0
	Rot.34.SpeedUp.MinMean	-491.818	-338.121	330.98	153.696	36.4191	270.974	6.0102e-08	0.992137	0.00786262	Trivial	0
	Rot.37.SpeedUp.Harmony	-0.408047	-0.695504	0.16	-0.287457	-0.345895	-0.229019	0.999546	0.000454266	1.05071e-13	Most likely	0.999546
	Rot.38.SpeedUp.Offset[deg]	114.051	131.831	11.5	17.78	13.7065	21.8536	4.77696e-13	0.00697973	0.99302	Most likely	0.99302
	Laterizacion
		Value_Pre	Value_Post	MCD95_ab	MeanDif_ab	LI_ab	LS_ab	%_NegDif	%_UnknwDif	%_PosDif	Qualifier	ProbChange
	Lat.01.Length.10	65.4347	86.5207	18.19	21.0861	14.6738	27.4983	3.26525e-12	0.225045	0.774955	Likely	0.774955
	Lat.02.Vel	23.9395	22.6989	5.69	-1.24059	-3.24605	0.764878	0.00033554	0.999664	7.53435e-07	Trivial	0
	Lat.03.MaxRange	50.4463	69.8589	7	19.4126	16.944	21.8812	5.21324e-19	3.91075e-10	1	Most likely	1
	Lat.05.Max	24.5659	35.5413	4.43	10.9753	9.41444	12.5362	5.8002e-18	1.99296e-08	1	Most likely	1
	Lat.06.MaxMean	22.7309	34.3779	3.7	11.6469	10.341	12.9529	3.03942e-20	3.85891e-12	1	Most likely	1
	Lat.08.MaxCV[%]	5.50856	4.58246	5.53	-0.926103	-2.87646	1.02426	0.00017069	0.999828	1.55918e-06	Trivial	0
	Lat.10.Min	-25.8804	-34.3176	5.32	-8.43723	-10.3139	-6.56054	0.995878	0.00412219	2.82815e-14	Most likely	0.995878
	Lat.11.MinMean	-25.2704	-33.7883	3	-8.51783	-9.57367	-7.46199	1	1.59605e-10	2.90852e-19	Most likely	1
	Lat.13.MinCV[%]	-1.66054	-1.47441	8.09	0.186123	-2.66511	3.03735	1.19392e-05	0.999965	2.28336e-05	Trivial	0
	Lat.16.Speed.MaxMean	61.9264	46.2417	14.09	-15.6847	-20.6499	-10.7196	0.7048	0.2952	5.58704e-12	Possibly	0.7048
	Lat.21.Speed.MinMean	-53.4829	-72.5357	14.16	-19.0528	-24.0427	-14.0629	0.946748	0.0532523	3.78402e-13	Likely	0.946748
	Lat.24.Speed.AreaMean	60.1483	59.3401	32.9	-0.808283	-12.4064	10.7898	2.3419e-05	0.999965	1.17204e-05	Trivial	0
	Lat.25.Speed.AreaStd	63.6466	84.6872	69.57	21.0406	-3.48129	45.5625	2.29253e-07	0.99898	0.0010193	Trivial	0
	Lat.26.Speed.AreaCoef[%]	105.816	142.715	49.05	36.899	19.6086	54.1894	5.08225e-10	0.8786	0.1214	Unlikely	0.1214
	Lat.29.SpeedUp.MaxMean	332.142	480.137	213.94	147.995	72.5821	223.408	1.12208e-09	0.925805	0.0741951	Unlikely	0.0741951
	Lat.34.SpeedUp.MinMean	-418.059	-439.676	223.91	-21.6163	-100.544	57.311	6.39297e-05	0.999932	4.22575e-06	Trivial	0
	Lat.37.SpeedUp.Harmony	-0.484003	-0.334307	0.23	0.149696	0.0683049	0.231087	2.10088e-09	0.947786	0.0522143	Unlikely	0.0522143
	Lat.38.SpeedUp.Offset[deg]	118.721	109.53	16.31	-9.1906	-14.9403	-3.44095	0.0219379	0.978062	6.23511e-09	Trivial	0
	Flex: Flexion-extension movement. Rot: Rotation movement. Lat: Lateralization movement. TT: Traditional treatment. δ: MBD threshold. N: Probability of negative changes. U: Probability of unknown/trivial changes. P: Probability of positive changes.
	DIFFERENCES INTERPRETATION. *Only changes with N or P > 95% are considered						CONCLUSION
	Flexion-Extension movement: The patient increased considerably the Max.Range (positive). Patient has more range of motion. The patient increase the Flex.Average.Range (positive), and both Flex.CV and Ext.CV decreased (positive) . The patient increased considerably the Average.Speed for both flexion and extension (positive). Rotation movement: The patient increase the Flex.Average.Range and Ext.Av…						As a result of changes withing the subject, we conclude that the patient had:
							Overall improvement

[truncated: 5 more sheets: P02_011, P02_012, P02_013, P02_014, P02_015]
