# Supplementary material for: BackMov: Individualized Motion Capture-Based Test to Assess Low Back Pain Mobility Recovery after Treatment
Source: Sensors (Basel). 2024 Jan 31;24(3):913. doi: 10.3390/s24030913 (PMC10857203; doi:10.3390/s24030913)
Supplement: Supplementary file 1 [file sensors-24-00913-s001.zip › Supplementary material/Supplementary material S3.xlsx]

## Sheet: P03_001
	Flexion - Extension
		Value_Pre	Value_Post	MCD95_ab	MeanDif_ab	LI_ab	LS_ab	%_NegDif	%_UnknwDif	%_PosDif	Qualifier	ProbChange
	Flex.01.Length.10	72.9146	81.3376	18.39	8.42301	1.73714	15.1089	1.49352e-06	0.990381	0.00961787	Trivial	0
	Flex.02.Vel	36.8566	63.0524	9.47	26.1958	22.7535	29.6382	2.2377e-12	1.28565e-07	1	Most likely	1
	Flex.03.MaxRange	61.4054	64.1203	10.79	2.7149	-1.2093	6.63909	9.11585e-06	0.998772	0.00121841	Trivial	0
	Flex.05.Max	50.8775	63.3199	7.09	12.4424	9.86267	15.0221	2.50235e-10	0.00114432	0.998856	Most likely	0.998856
	Flex.06.MaxMean	46.7201	61.6219	6.77	14.9018	12.4387	17.3649	2.67244e-11	1.45237e-05	0.999985	Most likely	0.999985
	Flex.08.MaxCV[%]	5.91166	2.28168	1.37	-3.62999	-4.12985	-3.13013	1	3.29751e-07	3.82872e-12	Most likely	1
	Flex.10.Min	-10.5279	-0.800422	8.23	9.72751	6.73369	12.7213	7.20118e-09	0.197711	0.802289	Likely	0.802289
	Flex.11.MinMean	-8.6631	1.03457	9.09	9.69767	6.39067	13.0047	1.53849e-08	0.376253	0.623747	Possibly	0.623747
	Flex.13.MinCV[%]	-22.0236	148.634	8.82	170.658	167.451	173.864	6.01455e-24	0	1	Most likely	1
	Flex.16.Speed.MaxMean	86.7018	152.823	21.3	66.1212	58.3768	73.8655	6.00084e-13	1.18825e-08	1	Most likely	1
	Flex.21.Speed.MinMean	-81.6628	-120.905	17.66	-39.2426	-45.6644	-32.8208	0.999988	1.19074e-05	2.40307e-11	Most likely	0.999988
	Flex.24.Speed.AreaMean	114.879	213.853	66.49	98.9746	74.7953	123.154	1.09617e-09	0.0161083	0.983892	Very likely	0.983892
	Flex.25.Speed.AreaStd	83.2454	88.0732	123.92	4.82779	-40.2355	49.891	6.70278e-05	0.999789	0.000143686	Trivial	0
	Flex.26.Speed.AreaCoef[%]	72.4637	41.1839	79.41	-31.2798	-60.1579	-2.40166	0.00511526	0.994882	2.58741e-06	Trivial	0
	Flex.29.SpeedUp.MaxMean	418.015	966.086	109.47	548.071	508.262	587.879	1.59618e-15	8.70082e-13	1	Most likely	1
	Flex.34.SpeedUp.MinMean	-484.421	-1076.31	282.67	-591.887	-694.682	-489.093	0.99996	3.95214e-05	4.42495e-11	Most likely	0.99996
	Flex.37.SpeedUp.Harmony	-0.587176	-0.617756	0.18	-0.0305801	-0.0947888	0.0336287	0.000452195	0.999532	1.56277e-05	Trivial	0
	Flex.38.SpeedUp.Offset[deg]	117.391	113.339	8.48	-4.05183	-7.13657	-0.967093	0.0116897	0.988309	1.27398e-06	Trivial	0
	Rotacion
		Value_Pre	Value_Post	MCD95_ab	MeanDif_ab	LI_ab	LS_ab	%_NegDif	%_UnknwDif	%_PosDif	Qualifier	ProbChange
	Rot.01.Length.10	81.6865	69.9265	15.65	-11.76	-17.305	-6.21496	0.121362	0.878638	1.9029e-09	Unlikely	0.121362
	Rot.02.Vel	56.2708	55.8667	7.14	-0.40411	-2.93373	2.12551	5.00945e-05	0.999939	1.13486e-05	Trivial	0
	Rot.03.MaxRange	61.7298	56.7138	8.65	-5.01599	-8.08069	-1.95129	0.02668	0.97332	1.4537e-08	Trivial	0
	Rot.05.Max	25.0639	22.8051	6.26	-2.25881	-4.47699	-0.0406299	0.00236906	0.997631	2.20733e-07	Trivial	0
	Rot.06.MaxMean	23.0399	22.41	5.73	-0.629877	-2.65958	1.39983	0.000100245	0.999894	5.62419e-06	Trivial	0
	Rot.08.MaxCV[%]	5.81926	2.39198	4.44	-3.42728	-5.00088	-1.85369	0.141468	0.858532	1.51026e-09	Unlikely	0.141468
	Rot.10.Min	-36.6659	-33.9087	6.69	2.75718	0.385683	5.12867	1.16316e-07	0.99565	0.00435029	Trivial	0
	Rot.11.MinMean	-36.3739	-32.9702	4.46	3.40365	1.82475	4.98255	1.63302e-09	0.867644	0.132356	Unlikely	0.132356
	Rot.13.MinCV[%]	-0.728787	-2.99955	6.2	-2.27077	-4.46744	-0.0740932	0.00252551	0.997474	2.05669e-07	Trivial	0
	Rot.16.Speed.MaxMean	116.486	107.593	17.16	-8.89273	-14.9737	-2.81175	0.0141515	0.985848	3.09511e-08	Trivial	0
	Rot.21.Speed.MinMean	-101.569	-102.419	14.14	-0.849584	-5.8609	4.16173	5.26469e-05	0.999936	1.08915e-05	Trivial	0
	Rot.24.Speed.AreaMean	177.514	161.109	40.76	-16.4052	-30.8475	-1.96287	0.00387613	0.996124	1.3029e-07	Trivial	0
	Rot.25.Speed.AreaStd	52.1413	52.7911	112.75	0.649869	-39.301	40.6007	2.21545e-05	0.999952	2.57724e-05	Trivial	0
	Rot.26.Speed.AreaCoef[%]	29.373	32.7673	64.72	3.39432	-19.5374	26.326	1.19996e-05	0.999941	4.75002e-05	Trivial	0
	Rot.29.SpeedUp.MaxMean	571.953	500.378	241.2	-71.5752	-157.039	13.889	0.00108552	0.998914	4.99663e-07	Trivial	0
	Rot.34.SpeedUp.MinMean	-480.472	-477.091	330.98	3.3802	-113.897	120.658	2.08998e-05	0.999952	2.73238e-05	Trivial	0
	Rot.37.SpeedUp.Harmony	-0.788931	-0.796485	0.16	-0.00755427	-0.0659921	0.0508836	6.43646e-05	0.999916	1.93829e-05	Trivial	0
	Rot.38.SpeedUp.Offset[deg]	138.093	141.21	11.5	3.11739	-0.956168	7.19095	6.91516e-07	0.999212	0.000786999	Trivial	0
	Laterizacion
		Value_Pre	Value_Post	MCD95_ab	MeanDif_ab	LI_ab	LS_ab	%_NegDif	%_UnknwDif	%_PosDif	Qualifier	ProbChange
	Lat.01.Length.10	86.6227	72.3064	18.19	-14.3163	-20.7285	-7.90406	0.157019	0.842981	3.24028e-10	Unlikely	0.157019
	Lat.02.Vel	56.3705	62.9664	5.69	6.59589	4.59042	8.60135	3.25162e-12	0.225014	0.774986	Likely	0.774986
	Lat.03.MaxRange	66.9403	62.9214	7	-4.01894	-6.48754	-1.55033	0.0245175	0.975483	5.44412e-09	Trivial	0
	Lat.05.Max	31.6158	31.028	4.43	-0.58775	-2.14864	0.973143	0.000104807	0.999893	2.51396e-06	Trivial	0
	Lat.06.MaxMean	30.536	30.1335	3.7	-0.402439	-1.70841	0.903533	7.69884e-05	0.999919	3.62818e-06	Trivial	0
	Lat.08.MaxCV[%]	3.41226	2.66629	5.53	-0.745974	-2.69633	1.20438	0.000109311	0.999888	2.47418e-06	Trivial	0
	Lat.10.Min	-35.3245	-31.8933	5.32	3.43119	1.5545	5.30787	2.12042e-09	0.951043	0.0489573	Trivial	0
	Lat.11.MinMean	-34.2869	-30.8442	3	3.44264	2.3868	4.49848	3.59726e-12	0.241501	0.758499	Likely	0.758499
	Lat.13.MinCV[%]	-2.30234	-2.52791	8.09	-0.22557	-3.0768	2.62566	2.44527e-05	0.999964	1.11445e-05	Trivial	0
	Lat.16.Speed.MaxMean	93.6704	105.32	14.09	11.6494	6.68424	16.6146	1.92829e-10	0.79427	0.20573	Unlikely	0.20573
	Lat.21.Speed.MinMean	-86.994	-104.144	14.16	-17.1503	-22.1402	-12.1604	0.841063	0.158937	1.7606e-12	Likely	0.841063
	Lat.24.Speed.AreaMean	169.406	191.019	32.9	21.6135	10.0154	33.2116	1.78185e-09	0.945464	0.0545364	Unlikely	0.0545364
	Lat.25.Speed.AreaStd	50.2626	37.6799	69.57	-12.5827	-37.1046	11.9391	0.000203425	0.999795	1.2769e-06	Trivial	0
	Lat.26.Speed.AreaCoef[%]	29.6699	19.7257	49.05	-9.94426	-27.2347	7.34613	0.000273654	0.999725	9.3787e-07	Trivial	0
	Lat.29.SpeedUp.MaxMean	392.001	471.655	213.94	79.6544	4.24121	155.068	8.62341e-08	0.997534	0.00246621	Trivial	0
	Lat.34.SpeedUp.MinMean	-423.707	-488.309	223.91	-64.6023	-143.53	14.3249	0.000851694	0.999148	2.7909e-07	Trivial	0
	Lat.37.SpeedUp.Harmony	-0.871498	-0.867012	0.23	0.00448571	-0.0769054	0.0858769	1.32991e-05	0.999964	2.29864e-05	Trivial	0
	Lat.38.SpeedUp.Offset[deg]	149.997	150.101	16.31	0.104665	-5.64499	5.85432	1.51403e-05	0.999967	1.81413e-05	Trivial	0
	Flex: Flexion-extension movement. Rot: Rotation movement. Lat: Lateralization movement. TT: Traditional treatment. δ: MBD threshold. N: Probability of negative changes. U: Probability of unknown/trivial changes. P: Probability of positive changes.
	DIFFERENCES INTERPRETATION. *Only changes with N or P > 95% are considered						CONCLUSION
	Flexion-Extension movement: The patient increased considerably the Max.Range (positive). Patient has more range of motion. The patient increase the Flex.Average.Range (positive), and both Flex.CV and Ext.CV (positive). The patient increased considerably the Average.Speed and Average.Accel for both flexion and extension (positive). Rotation movement: No significant changes. Lateralization movement…						As a result of changes withing the subject, we conclude that the patient had:
							Overall improvement

## Sheet: P03_002
	Flexion - Extension
		Value_Pre	Value_Post	MCD95_ab	MeanDif_ab	LI_ab	LS_ab	%_NegDif	%_UnknwDif	%_PosDif	Qualifier	ProbChange
	Flex.01.Length.10	80.1362	76.0227	18.39	-4.1135	-10.7994	2.57237	0.000915377	0.999073	1.17113e-05	Trivial	0
	Flex.02.Vel	19.2327	35.2229	9.47	15.9902	12.5478	19.4326	3.5317e-10	0.00222717	0.997773	Most likely	0.997773
	Flex.03.MaxRange	71.7487	72.8609	10.79	1.11218	-2.81201	5.03638	3.62531e-05	0.999692	0.000272087	Trivial	0
	Flex.05.Max	43.2767	57.0648	7.09	13.7881	11.2083	16.3678	9.33101e-11	0.000169775	0.99983	Most likely	0.99983
	Flex.06.MaxMean	41.6709	55.9292	6.77	14.2583	11.7952	16.7214	4.20175e-11	3.53679e-05	0.999965	Most likely	0.999965
	Flex.08.MaxCV[%]	4.05354	2.12855	1.37	-1.92499	-2.42485	-1.42513	0.964791	0.0352095	1.88084e-09	Very likely	0.964791
	Flex.10.Min	-28.472	-15.7961	8.23	12.6759	9.68207	15.6697	8.17563e-10	0.00981527	0.990185	Most likely	0.990185
	Flex.11.MinMean	-23.0945	-3.94744	9.09	19.147	15.84	22.454	4.19235e-11	3.52517e-05	0.999965	Most likely	0.999965
	Flex.13.MinCV[%]	-17.9409	-235.438	8.82	-217.497	-220.703	-214.29	1	-1.47889e-25	1.47889e-25	Most likely	1
	Flex.16.Speed.MaxMean	51.5124	94.8951	21.3	43.3827	35.6384	51.1271	5.83218e-11	6.83609e-05	0.999932	Most likely	0.999932
	Flex.21.Speed.MinMean	-57.4821	-90.8793	17.66	-33.3972	-39.819	-26.9754	0.999712	0.000287979	1.21491e-10	Most likely	0.999712
	Flex.24.Speed.AreaMean	74.1824	92.8424	66.49	18.66	-5.51929	42.8393	7.00752e-06	0.998359	0.0016343	Trivial	0
	Flex.25.Speed.AreaStd	62.5225	146.216	123.92	83.6936	38.6303	128.757	2.5839e-07	0.930662	0.0693376	Unlikely	0.0693376
	Flex.26.Speed.AreaCoef[%]	84.2821	157.488	79.41	73.2064	44.3283	102.084	4.15782e-08	0.643727	0.356273	Possibly	0.356273
	Flex.29.SpeedUp.MaxMean	310.553	550.091	109.47	239.537	199.729	279.346	2.81981e-11	1.62875e-05	0.999984	Most likely	0.999984
	Flex.34.SpeedUp.MinMean	-276.84	-514.034	282.67	-237.195	-339.989	-134.4	0.225579	0.774421	7.53671e-08	Unlikely	0.225579
	Flex.37.SpeedUp.Harmony	-0.326891	-0.48378	0.18	-0.156889	-0.221098	-0.0926806	0.269306	0.730694	4.58707e-08	Possibly	0.269306
	Flex.38.SpeedUp.Offset[deg]	106.187	107.038	8.48	0.851004	-2.23374	3.93575	3.72888e-05	0.999697	0.000265299	Trivial	0
	Rotacion
		Value_Pre	Value_Post	MCD95_ab	MeanDif_ab	LI_ab	LS_ab	%_NegDif	%_UnknwDif	%_PosDif	Qualifier	ProbChange
	Rot.01.Length.10	140.653	118.561	15.65	-22.0922	-27.6372	-16.5472	0.970981	0.0290194	1.72235e-12	Very likely	0.970981
	Rot.02.Vel	30.3677	41.4549	7.14	11.0872	8.55756	13.6168	4.50642e-13	0.00647609	0.993524	Most likely	0.993524
	Rot.03.MaxRange	101.365	92.663	8.65	-8.70232	-11.767	-5.63762	0.511481	0.488519	1.09435e-10	Possibly	0.511481
	Rot.05.Max	46.8034	47.0417	6.26	0.23829	-1.97989	2.45647	1.45043e-05	0.999946	3.9377e-05	Trivial	0
	Rot.06.MaxMean	45.4714	45.7993	5.73	0.327915	-1.70179	2.35762	1.1227e-05	0.999938	5.03965e-05	Trivial	0
	Rot.08.MaxCV[%]	2.30968	2.12121	4.44	-0.188471	-1.76207	1.38513	4.18095e-05	0.999944	1.37314e-05	Trivial	0
	Rot.10.Min	-54.5619	-45.6213	6.69	8.94061	6.56911	11.3121	3.63233e-12	0.0588259	0.941174	Likely	0.941174
	Rot.11.MinMean	-50.99	-41.0672	4.46	9.92282	8.34392	11.5017	1.44219e-15	1.245e-06	0.999999	Most likely	0.999999
	Rot.13.MinCV[%]	-5.42589	-6.93911	6.2	-1.51321	-3.70989	0.683459	0.000561922	0.999437	9.83442e-07	Trivial	0
	Rot.16.Speed.MaxMean	72.3151	96.2111	17.16	23.896	17.815	29.9769	2.08032e-12	0.0349682	0.965032	Very likely	0.965032
	Rot.21.Speed.MinMean	-62.3614	-83.7464	14.14	-21.385	-26.3964	-16.3737	0.989822	0.0101783	6.63076e-13	Very likely	0.989822
	Rot.24.Speed.AreaMean	158.423	196.823	40.76	38.4005	23.9582	52.8428	2.20362e-10	0.608442	0.391558	Possibly	0.391558
	Rot.25.Speed.AreaStd	74.2661	81.1288	112.75	6.8627	-33.0881	46.8136	1.07482e-05	0.999936	5.30493e-05	Trivial	0
	Rot.26.Speed.AreaCoef[%]	46.8784	41.2191	64.72	-5.65931	-28.591	17.2724	7.50365e-05	0.999917	7.58144e-06	Trivial	0
	Rot.29.SpeedUp.MaxMean	423.033	453.617	241.2	30.5848	-54.8794	116.049	4.5287e-06	0.99987	0.000125237	Trivial	0
	Rot.34.SpeedUp.MinMean	-346.372	-436.243	330.98	-89.8705	-207.148	27.4068	0.000793707	0.999206	6.91052e-07	Trivial	0
	Rot.37.SpeedUp.Harmony	-0.355609	-0.511073	0.16	-0.155464	-0.213902	-0.0970264	0.447949	0.552051	3.04956e-10	Possibly	0.447949
	Rot.38.SpeedUp.Offset[deg]	110.73	120.297	11.5	9.56628	5.49272	13.6398	7.52046e-10	0.786916	0.213084	Unlikely	0.213084
	Laterizacion
		Value_Pre	Value_Post	MCD95_ab	MeanDif_ab	LI_ab	LS_ab	%_NegDif	%_UnknwDif	%_PosDif	Qualifier	ProbChange
	Lat.01.Length.10	121.425	87.0584	18.19	-34.367	-40.7792	-27.9547	0.999922	7.78009e-05	1.2648e-15	Most likely	0.999922
	Lat.02.Vel	33.3433	31.6193	5.69	-1.72408	-3.72954	0.28139	0.00102612	0.998974	2.27167e-07	Trivial	0
	Lat.03.MaxRange	92.2549	70.971	7	-21.2839	-23.7525	-18.8153	1	1.3653e-11	6.57646e-20	Most likely	1
	Lat.05.Max	44.6541	34.1853	4.43	-10.4688	-12.0297	-8.90791	1	9.71986e-08	1.55544e-17	Most likely	1
	Lat.06.MaxMean	43.8735	32.8952	3.7	-10.9783	-12.2842	-9.67229	1	3.43189e-11	1.17887e-19	Most likely	1
	Lat.08.MaxCV[%]	2.25288	3.06243	5.53	0.809548	-1.14081	2.75991	2.10207e-06	0.99987	0.000127989	Trivial	0
	Lat.10.Min	-47.6008	-36.7857	5.32	10.8151	8.93842	12.6918	3.24014e-16	1.05184e-05	0.999989	Most likely	0.999989
	Lat.11.MinMean	-44.9517	-36.1326	3	8.81907	7.76323	9.87491	1.33246e-19	4.49618e-11	1	Most likely	1
	Lat.13.MinCV[%]	-4.00409	-2.1789	8.09	1.82519	-1.02604	4.67642	6.76283e-07	0.999628	0.000371178	Trivial	0
	Lat.16.Speed.MaxMean	87.4358	84.8095	14.09	-2.62634	-7.59149	2.33881	0.000218658	0.99978	1.17556e-06	Trivial	0
	Lat.21.Speed.MinMean	-82.2653	-84.2106	14.16	-1.94528	-6.93515	3.04459	0.000111988	0.999886	2.35661e-06	Trivial	0
	Lat.24.Speed.AreaMean	196.089	139.428	32.9	-56.6617	-68.2598	-45.0636	0.999259	0.000740974	6.7359e-15	Most likely	0.999259
	Lat.25.Speed.AreaStd	63.6935	63.4204	69.57	-0.273113	-24.795	24.2488	1.74843e-05	0.999967	1.56531e-05	Trivial	0
	Lat.26.Speed.AreaCoef[%]	32.4819	45.4862	49.05	13.0043	-4.28606	30.2947	3.88279e-07	0.999372	0.000627652	Trivial	0
	Lat.29.SpeedUp.MaxMean	406.596	345.39	213.94	-61.2052	-136.618	14.208	0.000825217	0.999174	2.88838e-07	Trivial	0
	Lat.34.SpeedUp.MinMean	-365.424	-332.878	223.91	32.5455	-46.3817	111.473	2.11458e-06	0.999873	0.000125376	Trivial	0
	Lat.37.SpeedUp.Harmony	-0.478538	-0.536324	0.23	-0.0577856	-0.139177	0.0236056	0.000543144	0.999456	5.05736e-07	Trivial	0
	Lat.38.SpeedUp.Offset[deg]	118.574	122.114	16.31	3.54043	-2.20923	9.29008	7.66297e-07	0.999667	0.000331936	Trivial	0
	Flex: Flexion-extension movement. Rot: Rotation movement. Lat: Lateralization movement. TT: Traditional treatment. δ: MBD threshold. N: Probability of negative changes. U: Probability of unknown/trivial changes. P: Probability of positive changes.
	DIFFERENCES INTERPRETATION. *Only changes with N or P > 95% are considered						CONCLUSION
	Flexion-Extension movement: The patient increased considerably the Max.Range (positive). Patient has more range of motion. The patient increase the Flex.Average.Range (positive), and both Flex.CV and Ext.CV (positive). The patient increased considerably the Average.Speed and Average.Accel for both flexion and extension (positive). Rotation movement: No significant changes. Lateralization movement…						As a result of changes withing the subject, we conclude that the patient had:
							Overall improvement

## Sheet: P03_003
	Flexion - Extension													COMPARATIVA S1 S2
		Value_Pre	Value_Post	MCD95_ab	MeanDif_ab	LI_ab	LS_ab	%_NegDif	%_UnknwDif	%_PosDif	Qualifier	ProbChange
	Flex.01.Length.10	61.6374	104.264	18.39	42.6269	35.941	49.3128	1.54003e-11	5.00978e-06	0.999995	Most likely	0.999995			Flexión-Extension
	Flex.02.Vel	27.9113	41.9293	9.47	14.0181	10.5757	17.4604	1.14365e-09	0.0173933	0.982607	Very likely	0.982607
	Flex.03.MaxRange	54.6305	78.9552	10.79	24.3247	20.4005	28.2489	2.07288e-11	8.8905e-06	0.999991	Most likely	0.999991
	Flex.05.Max	45.1978	62.284	7.09	17.0862	14.5064	19.6659	1.03106e-11	2.2699e-06	0.999998	Most likely	0.999998
	Flex.06.MaxMean	43.1988	61.2527	6.77	18.0538	15.5907	20.517	3.41407e-12	2.78121e-07	1	Most likely	1
	Flex.08.MaxCV[%]	2.65726	0.977884	1.37	-1.67937	-2.17924	-1.17951	0.852045	0.147955	5.67371e-09	Likely	0.852045
	Flex.10.Min	-9.43271	-16.6712	8.23	-7.23851	-10.2323	-4.24469	0.285589	0.714411	5.64799e-08	Possibly	0.285589
	Flex.11.MinMean	-8.80318	-14.9148	9.09	-6.11167	-9.41867	-2.80467	0.0677147	0.932285	2.6605e-07	Unlikely	0.0677147
	Flex.13.MinCV[%]	-4.52466	-6.80038	8.82	-2.27572	-5.48202	0.930587	0.00129586	0.998696	8.55867e-06	Trivial	0
	Flex.16.Speed.MaxMean	56.3457	96.2511	21.3	39.9054	32.161	47.6497	1.32762e-10	0.000343255	0.999657	Most likely	0.999657
	Flex.21.Speed.MinMean	-68.4952	-92.05	17.66	-23.5549	-29.9766	-17.1331	0.935714	0.0642858	2.75862e-09	Likely	0.935714
	Flex.24.Speed.AreaMean	86.5533	183.792	66.49	97.2386	73.0594	121.418	1.27678e-09	0.0205979	0.979402	Very likely	0.979402
	Flex.25.Speed.AreaStd	21.7316	51.4748	123.92	29.7432	-15.3201	74.8064	1.01158e-05	0.998908	0.00108235	Trivial	0
	Flex.26.Speed.AreaCoef[%]	25.1078	28.0071	79.41	2.89929	-25.9788	31.7774	6.86574e-05	0.999791	0.000140292	Trivial	0
	Flex.29.SpeedUp.MaxMean	201.23	408.3	109.47	207.07	167.261	246.878	1.21274e-10	0.000286781	0.999713	Most likely	0.999713			Lateralización
	Flex.34.SpeedUp.MinMean	-250.789	-373.575	282.67	-122.787	-225.581	-19.9923	0.00763949	0.992359	1.82981e-06	Trivial	0
	Flex.37.SpeedUp.Harmony	-0.625329	-0.601596	0.18	0.0237333	-0.0404754	0.087942	2.24212e-05	0.999671	0.000306229	Trivial	0
	Flex.38.SpeedUp.Offset[deg]	118.743	118.913	8.48	0.169572	-2.91517	3.25431	8.08464e-05	0.9998	0.000119567	Trivial	0
	Rotacion
		Value_Pre	Value_Post	MCD95_ab	MeanDif_ab	LI_ab	LS_ab	%_NegDif	%_UnknwDif	%_PosDif	Qualifier	ProbChange
	Rot.01.Length.10	60.5179	54.7832	15.65	-5.73473	-11.2797	-0.189713	0.00253169	0.997468	2.0531e-07	Trivial	0
	Rot.02.Vel	21.8345	28.9093	7.14	7.07485	4.54523	9.60447	1.2893e-10	0.517318	0.482682	Possibly	0.482682
	Rot.03.MaxRange	45.5069	45.6659	8.65	0.158969	-2.90573	3.22366	1.8752e-05	0.999951	3.03752e-05	Trivial	0
	Rot.05.Max	25.4035	26.1761	6.26	0.772568	-1.44561	2.99075	4.73662e-06	0.999875	0.000119899	Trivial	0
	Rot.06.MaxMean	23.2341	25.126	5.73	1.89185	-0.137855	3.92156	3.24227e-07	0.998368	0.00163158	Trivial	0
	Rot.08.MaxCV[%]	5.56722	3.89364	4.44	-1.67358	-3.24718	-0.099983	0.00287457	0.997125	1.80644e-07	Trivial	0
	Rot.10.Min	-20.1034	-19.4898	6.69	0.6136	-1.7579	2.9851	7.21516e-06	0.999913	7.97692e-05	Trivial	0
	Rot.11.MinMean	-18.8575	-18.0729	4.46	0.784611	-0.794291	2.36351	2.35231e-06	0.999764	0.000233919	Trivial	0			Rotación
	Rot.13.MinCV[%]	-4.80382	-7.55431	6.2	-2.75049	-4.94717	-0.553819	0.00622256	0.993777	7.76945e-08	Trivial	0
	Rot.16.Speed.MaxMean	51.6973	54.228	17.16	2.53062	-3.55035	8.61159	3.46218e-06	0.999833	0.000163866	Trivial	0
	Rot.21.Speed.MinMean	-47.2699	-63.8292	14.14	-16.5593	-21.5706	-11.548	0.790783	0.209217	1.92089e-11	Likely	0.790783
	Rot.24.Speed.AreaMean	51.0895	63.6637	40.76	12.5742	-1.8681	27.0165	4.29755e-07	0.998745	0.00125453	Trivial	0
	Rot.25.Speed.AreaStd	20.9358	28.9518	112.75	8.01606	-31.9348	47.9669	9.3981e-06	0.99993	6.06381e-05	Trivial	0
	Rot.26.Speed.AreaCoef[%]	40.9786	45.4762	64.72	4.4976	-18.4341	27.4293	9.59414e-06	0.999931	5.93617e-05	Trivial	0
	Rot.29.SpeedUp.MaxMean	256.971	606.056	241.2	349.085	263.621	434.549	1.22348e-12	0.020281	0.979719	Very likely	0.979719
	Rot.34.SpeedUp.MinMean	-278.954	-417.815	330.98	-138.861	-256.138	-21.5837	0.00472621	0.995274	1.0519e-07	Trivial	0
	Rot.37.SpeedUp.Harmony	-0.543387	-0.447209	0.16	0.0961779	0.0377401	0.154616	2.011e-08	0.963134	0.0368665	Trivial	0
	Rot.38.SpeedUp.Offset[deg]	122.705	115.707	11.5	-6.99875	-11.0723	-2.92519	0.0352937	0.964706	1.02375e-08	Trivial	0
	Laterizacion
		Value_Pre	Value_Post	MCD95_ab	MeanDif_ab	LI_ab	LS_ab	%_NegDif	%_UnknwDif	%_PosDif	Qualifier	ProbChange
	Lat.01.Length.10	59.5814	59.9114	18.19	0.329978	-6.08224	6.74219	1.28273e-05	0.999966	2.1386e-05	Trivial	0
	Lat.02.Vel	26.7381	31.7552	5.69	5.01705	3.01158	7.02252	9.63223e-11	0.713022	0.286978	Possibly	0.286978
	Lat.03.MaxRange	52.395	51.5475	7	-0.847535	-3.31614	1.62107	9.0282e-05	0.999907	3.00574e-06	Trivial	0
	Lat.05.Max	30.8286	28.3661	4.43	-2.46246	-4.02335	-0.901569	0.0202149	0.979785	6.841e-09	Trivial	0
	Lat.06.MaxMean	29.2759	27.791	3.7	-1.4849	-2.79088	-0.178933	0.00355127	0.996449	5.90952e-08	Trivial	0
	Lat.08.MaxCV[%]	4.7721	1.39901	5.53	-3.37309	-5.32345	-1.42273	0.0350753	0.964925	3.36842e-09	Trivial	0
	Lat.10.Min	-21.5664	-23.1814	5.32	-1.61493	-3.49161	0.26176	0.00104158	0.998958	2.2901e-07	Trivial	0
	Lat.11.MinMean	-21.1548	-22.5538	3	-1.399	-2.45484	-0.343161	0.00750435	0.992496	2.27109e-08	Trivial	0
	Lat.13.MinCV[%]	-1.16383	-2.79993	8.09	-1.6361	-4.48733	1.21513	0.000271267	0.999728	9.41499e-07	Trivial	0
	Lat.16.Speed.MaxMean	52.7344	64.0581	14.09	11.3238	6.3586	16.2889	2.59385e-10	0.8237	0.1763	Unlikely	0.1763
	Lat.21.Speed.MinMean	-48.2471	-65.6616	14.16	-17.4145	-22.4043	-12.4246	0.861164	0.138836	1.41763e-12	Likely	0.861164
	Lat.24.Speed.AreaMean	70.9285	91.2194	32.9	20.2909	8.69279	31.889	3.04564e-09	0.962603	0.0373975	Trivial	0
	Lat.25.Speed.AreaStd	21.7947	19.0483	69.57	-2.7464	-27.2683	21.7755	2.88165e-05	0.999962	9.4751e-06	Trivial	0
	Lat.26.Speed.AreaCoef[%]	30.7277	20.8818	49.05	-9.84583	-27.1362	7.44456	0.000266355	0.999733	9.64905e-07	Trivial	0
	Lat.29.SpeedUp.MaxMean	140.163	270.693	213.94	130.53	55.1166	205.943	3.32225e-09	0.964942	0.0350585	Trivial	0
	Lat.34.SpeedUp.MinMean	-179.412	-228.181	223.91	-48.7695	-127.697	30.1578	0.000334953	0.999664	7.57309e-07	Trivial	0
	Lat.37.SpeedUp.Harmony	-0.73767	-0.732187	0.23	0.0054831	-0.0759081	0.0868743	1.25124e-05	0.999963	2.44243e-05	Trivial	0
	Lat.38.SpeedUp.Offset[deg]	135.779	136.217	16.31	0.437677	-5.31198	6.18733	1.135e-05	0.999964	2.41745e-05	Trivial	0
	Flex: Flexion-extension movement. Rot: Rotation movement. Lat: Lateralization movement. TT: Traditional treatment. δ: MBD threshold. N: Probability of negative changes. U: Probability of unknown/trivial changes. P: Probability of positive changes.
	DIFFERENCES INTERPRETATION. *Only changes with N or P > 95% are considered						CONCLUSION
	Flexion-Extension movement: The patient increased considerably the Max.Range (positive). Patient has more range of motion. The patient increase the Flex.Average.Range (positive). The patient increased considerably the Average.Speed and Average.Accel for flexion (positive). Rotation movement: No significant changes. Lateralization movement: No significant changes.						As a result of changes withing the subject, we conclude that the patient had:
							Overall improvement

## Sheet: P03_004
	Flexion - Extension														COMPARATIVA S1 S2
		Value_Pre	Value_Post	MCD95_ab	MeanDif_ab	LI_ab	LS_ab	%_NegDif	%_UnknwDif	%_PosDif	Qualifier	ProbChange
	Flex.02.Vel	42.861	38.2228	14.25	-4.63815	-9.66896	0.392651	0.00142788	0.998572	2.17599e-07	Trivial	0				Flexión-Extension
	Flex.03.MaxRange	115.991	85.7792	5.92	-30.2119	-32.302	-28.1218	1	-1.81306e-24	1.81306e-24	Most likely	1
	Flex.05.Max	79.303	56.1967	6.9	-23.1063	-25.5417	-20.6709	1	8.32001e-13	3.99659e-20	Most likely	1
	Flex.06.MaxMean	78.2191	53.6348	7.33	-24.5843	-27.1741	-21.9945	1	8.07243e-13	3.97497e-20	Most likely	1
	Flex.08.MaxCV[%]	1.08064	5.24952	2.3	4.16888	3.35658	4.98117	7.93889e-15	0.000240372	0.99976	Most likely	0.99976
	Flex.10.Min	-36.6881	-29.5825	6.71	7.1056	4.73694	9.47427	2.0886e-11	0.389462	0.610538	Possibly	0.610538
	Flex.11.MinMean	-32.3431	-26.2774	6.46	6.06568	3.78267	8.34869	8.75237e-11	0.614206	0.385794	Possibly	0.385794
	Flex.13.MinCV[%]	-9.07298	-9.40867	3.43	-0.335694	-1.54797	0.876586	7.28939e-05	0.999922	4.997e-06	Trivial	0
	Flex.15.Speed.Max	98.4289	79.7207	39.51	-18.7082	-32.6612	-4.75511	0.00839574	0.991604	3.01453e-08	Trivial	0
	Flex.20.Speed.Min	-99.6537	-80.7152	37.4	18.9385	5.73141	32.1457	1.95185e-08	0.987905	0.0120945	Trivial	0
	Flex.24.Speed.AreaMean	273.146	135.39	116.24	-137.755	-178.806	-96.7051	0.809485	0.190515	5.03983e-12	Likely	0.809485
	Flex.25.Speed.AreaStd	83.8223	98.1875	37.74	14.3652	1.03755	27.6928	1.03952e-07	0.997174	0.0028263	Trivial	0
	Flex.26.Speed.AreaCoef[%]	30.6878	72.5218	12.01	41.8341	37.5942	46.0739	1.6578e-20	2.03504e-13	1	Most likely	1
	Flex.37.SpeedUp.Harmony	-0.752854	-0.592346	0.09	0.160508	0.129183	0.191833	7.10164e-15	0.000303454	0.999697	Most likely	0.999697
	Flex.38.SpeedUp.Offset[deg]	134.705	121.907	6.59	-12.7978	-15.1254	-10.4703	0.999958	4.20341e-05	2.38135e-15	Most likely	0.999958				Lateralización
	Rotacion
		Value_Pre	Value_Post	MCD95_ab	MeanDif_ab	LI_ab	LS_ab	%_NegDif	%_UnknwDif	%_PosDif	Qualifier	ProbChange
	Rot.02.Vel	47.2058	36.2905	15.01	-10.9152	-16.2177	-5.61278	0.100019	0.899981	1.15252e-09	Unlikely	0.100019
	Rot.03.MaxRange	100.167	76.1735	4.79	-23.9939	-25.6865	-22.3012	1	-2.96663e-24	2.96663e-24	Most likely	1
	Rot.05.Max	38.8549	37.456	5.57	-1.39889	-3.36777	0.56999	0.00055938	0.99944	6.11236e-07	Trivial	0
	Rot.06.MaxMean	37.6856	36.2503	5.61	-1.43526	-3.4152	0.544676	0.000585598	0.999414	5.58254e-07	Trivial	0
	Rot.08.MaxCV[%]	2.03766	2.27847	1.78	0.240805	-0.387164	0.868775	2.90273e-06	0.999879	0.000118229	Trivial	0
	Rot.10.Min	-61.3125	-38.7175	5.61	22.595	20.6127	24.5773	5.92607e-22	1.11022e-15	1	Most likely	1
	Rot.11.MinMean	-59.6562	-37.8532	5.87	21.8031	19.729	23.8772	3.92233e-21	2.06501e-14	1	Most likely	1
	Rot.13.MinCV[%]	-2.44394	-1.59361	2.28	0.850332	0.0443966	1.65627	1.1731e-07	0.997407	0.00259309	Trivial	0				Rotación
	Rot.15.Speed.Max	104.795	85.6443	34.25	-19.1509	-31.2471	-7.05459	0.0212193	0.978781	9.81285e-09	Trivial	0
	Rot.20.Speed.Min	-94.55	-93.8184	46.34	0.731562	-15.6346	17.0977	1.52927e-05	0.999961	2.35863e-05	Trivial	0
	Rot.24.Speed.AreaMean	245.754	146.75	159.42	-99.0035	-155.305	-42.7024	0.0392563	0.960744	4.4069e-09	Trivial	0
	Rot.25.Speed.AreaStd	73.9599	57.9749	61.58	-15.985	-37.7318	5.7617	0.000618282	0.999381	5.36047e-07	Trivial	0
	Rot.26.Speed.AreaCoef[%]	30.0951	39.5058	8.32	9.41067	6.47131	12.35	9.33589e-12	0.266935	0.733065	Possibly	0.733065
	Rot.37.SpeedUp.Harmony	-0.880209	-0.519664	0.07	0.360545	0.335583	0.385507	1.94172e-24	0	1	Most likely	1
	Rot.38.SpeedUp.Offset[deg]	146.09	121.285	5.62	-24.8049	-26.7899	-22.8199	1	-6.56398e-23	6.56398e-23	Most likely	1
	Laterizacion
		Value_Pre	Value_Post	MCD95_ab	MeanDif_ab	LI_ab	LS_ab	%_NegDif	%_UnknwDif	%_PosDif	Qualifier	ProbChange
	Lat.02.Vel	38.5144	31.9521	7.25	-6.56221	-9.12166	-4.00275	0.325916	0.674084	1.27936e-10	Possibly	0.325916
	Lat.03.MaxRange	110.635	67.9782	5.92	-42.6568	-44.7491	-40.5645	1	-2.45647e-28	2.45647e-28	Most likely	1
	Lat.05.Max	41.7314	29.306	3.44	-12.4255	-13.6393	-11.2116	1	5.44009e-14	7.16004e-21	Most likely	1
	Lat.06.MaxMean	40.45	28.4037	2.72	-12.0463	-13.008	-11.0847	1	-6.22302e-23	6.22302e-23	Most likely	1
	Lat.08.MaxCV[%]	2.92566	3.40123	3.78	0.475565	-0.858099	1.80923	3.31174e-06	0.999893	0.000104157	Trivial	0
	Lat.10.Min	-68.9036	-38.6723	4.39	30.2314	28.6825	31.7802	7.7717e-28	0	1	Most likely	1
	Lat.11.MinMean	-67.4756	-37.6184	3.56	29.8572	28.6006	31.1138	3.91713e-30	0	1	Most likely	1
	Lat.13.MinCV[%]	-1.77511	-2.25537	4.85	-0.480261	-2.19423	1.23371	7.39426e-05	0.999921	4.91027e-06	Trivial	0
	Lat.15.Speed.Max	73.6582	54.2704	20.35	-19.3879	-26.5732	-12.2025	0.410944	0.589056	7.27991e-11	Possibly	0.410944
	Lat.20.Speed.Min	-73.5735	-55.5713	20.61	18.0023	10.7227	25.2818	1.89519e-10	0.725989	0.274011	Possibly	0.274011
	Lat.24.Speed.AreaMean	219.915	99.1647	34.87	-120.75	-133.066	-108.435	1	2.54352e-13	1.91969e-20	Most likely	1
	Lat.25.Speed.AreaStd	48.1059	24.4807	32.18	-23.6251	-34.9906	-12.2596	0.105678	0.894322	1.05145e-09	Unlikely	0.105678
	Lat.26.Speed.AreaCoef[%]	21.8747	24.6869	10.7	2.81221	-0.968139	6.59256	5.16804e-07	0.999352	0.00064747	Trivial	0
	Lat.37.SpeedUp.Harmony	-0.882903	-0.73415	0.09	0.148753	0.117232	0.180274	2.98623e-14	0.00175374	0.998246	Most likely	0.998246
	Lat.38.SpeedUp.Offset[deg]	146.304	136.082	7.36	-10.2227	-12.8218	-7.62359	0.964342	0.0356581	5.49461e-13	Very likely	0.964342
	Flex: Flexion-extension movement. Rot: Rotation movement. Lat: Lateralization movement. TT: Traditional treatment. δ: MBD threshold. N: Probability of negative changes. U: Probability of unknown/trivial changes. P: Probability of positive changes.
	DIFFERENCES INTERPRETATION. *Only changes with N or P > 95% are considered						CONCLUSION
	Flexion-Extension movement: The patient increased considerably the Max.Range (positive). Patient has more range of motion. The patient increase the Flex.Average.Range (positive) and Flex.CV decrease (positive) and Ext.CV increase (negative);. The patient increased considerably the Average.Speed for both flexion and extension (positive). Rotation movement: The patient increased considerably the Ma…						As a result of changes withing the subject, we conclude that the patient had:
							Overall improvement

## Sheet: P03_005
	Flexion - Extension													COMPARATIVA S1 S2
		Value_Pre	Value_Post	MCD95_ab	MeanDif_ab	LI_ab	LS_ab	%_NegDif	%_UnknwDif	%_PosDif	Qualifier	ProbChange
	Flex.01.Length.10	78.5785	79.9576	18.39	1.37907	-5.3068	8.06494	4.72388e-05	0.999748	0.000204932	Trivial	0			Flexión-Extension
	Flex.02.Vel	9.8696	16.9043	9.47	7.03474	3.59237	10.4771	1.53289e-07	0.882688	0.117312	Unlikely	0.117312
	Flex.03.MaxRange	74.2062	74.1135	10.79	-0.0927691	-4.01696	3.83142	0.000106681	0.999803	9.01576e-05	Trivial	0
	Flex.05.Max	43.8471	47.1241	7.09	3.27695	0.697206	5.85669	1.4565e-06	0.989939	0.0100597	Trivial	0
	Flex.06.MaxMean	41.2178	45.3678	6.77	4.14994	1.68682	6.61305	4.24403e-07	0.9591	0.0408992	Trivial	0
	Flex.08.MaxCV[%]	4.36031	3.45039	1.37	-0.909912	-1.40977	-0.410052	0.0638068	0.936193	2.94375e-07	Unlikely	0.0638068
	Flex.10.Min	-30.3591	-26.9894	8.23	3.36972	0.375895	6.36354	2.27224e-06	0.994017	0.00598117	Trivial	0
	Flex.11.MinMean	-27.1071	-23.2042	9.09	3.90287	0.595872	7.20988	1.91932e-06	0.99271	0.0072877	Trivial	0
	Flex.13.MinCV[%]	-7.6644	-19.0272	8.82	-11.3628	-14.5691	-8.1565	0.907409	0.092591	3.63741e-09	Likely	0.907409
	Flex.16.Speed.MaxMean	28.5547	50.3046	21.3	21.7499	14.0056	29.4943	2.07943e-08	0.460233	0.539767	Possibly	0.539767
	Flex.21.Speed.MinMean	-26.841	-46.4829	17.66	-19.6419	-26.0637	-13.2201	0.701285	0.298715	1.12955e-08	Possibly	0.701285
	Flex.24.Speed.AreaMean	24.7908	44.4447	66.49	19.6539	-4.52534	43.8332	6.12965e-06	0.998092	0.00190158	Trivial	0
	Flex.25.Speed.AreaStd	44.1804	75.8769	123.92	31.6965	-13.3668	76.7597	8.76691e-06	0.998721	0.00126999	Trivial	0
	Flex.26.Speed.AreaCoef[%]	178.213	170.722	79.41	-7.49114	-36.3692	21.387	0.000249143	0.999711	3.93675e-05	Trivial	0
	Flex.29.SpeedUp.MaxMean	178.534	276.314	109.47	97.7801	57.9717	137.589	5.0966e-08	0.692411	0.307589	Possibly	0.307589			Lateralización
	Flex.34.SpeedUp.MinMean	-149.814	-341.22	282.67	-191.406	-294.2	-88.6114	0.0703405	0.929659	2.54968e-07	Unlikely	0.0703405
	Flex.37.SpeedUp.Harmony	-0.198127	-0.25921	0.18	-0.0610832	-0.125292	0.00312555	0.00259953	0.997397	3.31164e-06	Trivial	0
	Flex.38.SpeedUp.Offset[deg]	100.853	103.193	8.48	2.34047	-0.744272	5.42521	7.33241e-06	0.99843	0.00156272	Trivial	0
	Rotacion
		Value_Pre	Value_Post	MCD95_ab	MeanDif_ab	LI_ab	LS_ab	%_NegDif	%_UnknwDif	%_PosDif	Qualifier	ProbChange
	Rot.01.Length.10	64.2126	97.6398	15.65	33.4272	27.8822	38.9723	2.97195e-15	4.01677e-06	0.999996	Most likely	0.999996
	Rot.02.Vel	12.7659	32.4565	7.14	19.6905	17.1609	22.2202	2.96461e-17	1.7655e-09	1	Most likely	1
	Rot.03.MaxRange	56.898	79.6364	8.65	22.7384	19.6737	25.8031	7.30644e-17	8.07537e-09	1	Most likely	1
	Rot.05.Max	31.1468	35.9013	6.26	4.7545	2.53632	6.97268	1.73586e-09	0.870988	0.129012	Unlikely	0.129012
	Rot.06.MaxMean	27.6249	35.0423	5.73	7.41743	5.38773	9.44714	5.41653e-12	0.084154	0.915846	Likely	0.915846
	Rot.08.MaxCV[%]	7.9144	1.94181	4.44	-5.97259	-7.54618	-4.39899	0.945637	0.054363	3.31654e-12	Likely	0.945637
	Rot.10.Min	-25.7512	-43.735	6.69	-17.9839	-20.3554	-15.6124	1	4.02604e-09	4.87264e-17	Most likely	1
	Rot.11.MinMean	-23.7673	-41.8991	4.46	-18.1319	-19.7108	-16.553	1	5.10701e-15	1.10885e-20	Most likely	1			Rotación
	Rot.13.MinCV[%]	-7.69662	-3.22106	6.2	4.47556	2.27889	6.67224	2.68331e-09	0.903754	0.0962461	Unlikely	0.0962461
	Rot.16.Speed.MaxMean	31.3563	69.5049	17.16	38.1485	32.0675	44.2295	1.49927e-15	1.29382e-06	0.999999	Most likely	0.999999
	Rot.21.Speed.MinMean	-31.3412	-65.553	14.14	-34.2118	-39.2231	-29.2005	1	1.05629e-07	3.3641e-16	Most likely	1
	Rot.24.Speed.AreaMean	35.4408	125.832	40.76	90.3915	75.9492	104.834	1.55971e-15	1.38593e-06	0.999999	Most likely	0.999999
	Rot.25.Speed.AreaStd	21.8524	51.8042	112.75	29.9518	-9.99902	69.9027	7.45347e-07	0.999262	0.000737429	Trivial	0
	Rot.26.Speed.AreaCoef[%]	61.6589	41.1693	64.72	-20.4896	-43.4213	2.44207	0.00138543	0.998614	3.87407e-07	Trivial	0
	Rot.29.SpeedUp.MaxMean	167.694	316.002	241.2	148.309	62.8446	233.773	9.54746e-09	0.962476	0.0375239	Trivial	0
	Rot.34.SpeedUp.MinMean	-137.649	-350.57	330.98	-212.92	-330.198	-95.6429	0.0489317	0.951068	6.79652e-09	Trivial	0
	Rot.37.SpeedUp.Harmony	-0.310662	-0.440308	0.16	-0.129646	-0.188084	-0.0712081	0.192215	0.807785	1.8017e-09	Unlikely	0.192215
	Rot.38.SpeedUp.Offset[deg]	108.07	115.876	11.5	7.8056	3.73204	11.8792	4.43445e-09	0.932946	0.0670544	Unlikely	0.0670544
	Laterizacion
		Value_Pre	Value_Post	MCD95_ab	MeanDif_ab	LI_ab	LS_ab	%_NegDif	%_UnknwDif	%_PosDif	Qualifier	ProbChange
	Lat.01.Length.10	108.427	102.523	18.19	-5.90323	-12.3154	0.508987	0.00135409	0.998646	1.68412e-07	Trivial	0
	Lat.02.Vel	12.3282	21.1898	5.69	8.8616	6.85613	10.8671	3.73919e-14	0.00574848	0.994252	Most likely	0.994252
	Lat.03.MaxRange	76.0656	79.1036	7	3.03795	0.569348	5.50656	3.69495e-08	0.994785	0.00521478	Trivial	0
	Lat.05.Max	40.005	44.835	4.43	4.83007	3.26917	6.39096	7.32399e-12	0.333642	0.666358	Possibly	0.666358
	Lat.06.MaxMean	38.6697	43.0545	3.7	4.38483	3.07886	5.6908	2.48914e-12	0.190629	0.809371	Likely	0.809371
	Lat.08.MaxCV[%]	2.82628	3.70249	5.53	0.876213	-1.07415	2.82657	1.77186e-06	0.999847	0.000150932	Trivial	0
	Lat.10.Min	-36.0607	-34.2685	5.32	1.79211	-0.0845721	3.6688	1.43551e-07	0.998407	0.00159282	Trivial	0
	Lat.11.MinMean	-35.6216	-32.7649	3	2.85666	1.80082	3.9125	3.84695e-11	0.590151	0.409849	Possibly	0.409849
	Lat.13.MinCV[%]	-1.31424	-3.76129	8.09	-2.44705	-5.29829	0.404176	0.00101883	0.998981	2.28656e-07	Trivial	0
	Lat.16.Speed.MaxMean	24.0292	35.6508	14.09	11.6215	6.65638	16.5867	1.97771e-10	0.796902	0.203098	Unlikely	0.203098
	Lat.21.Speed.MinMean	-24.2212	-34.9538	14.16	-10.7325	-15.7224	-5.74267	0.126695	0.873305	4.68622e-10	Unlikely	0.126695
	Lat.24.Speed.AreaMean	42.3984	71.0405	32.9	28.6421	17.044	40.2402	1.1144e-10	0.730664	0.269336	Possibly	0.269336
	Lat.25.Speed.AreaStd	17.0045	26.9106	69.57	9.90617	-14.6157	34.4281	2.20349e-06	0.999877	0.000120317	Trivial	0
	Lat.26.Speed.AreaCoef[%]	40.1064	37.8807	49.05	-2.22571	-19.5161	15.0647	3.13328e-05	0.99996	8.72659e-06	Trivial	0
	Lat.29.SpeedUp.MaxMean	89.3718	111.457	213.94	22.0856	-53.3276	97.4987	3.84339e-06	0.999926	7.01502e-05	Trivial	0
	Lat.34.SpeedUp.MinMean	-81.1316	-117.126	223.91	-35.9947	-114.922	42.9325	0.000154797	0.999844	1.69957e-06	Trivial	0
	Lat.37.SpeedUp.Harmony	-0.289056	-0.550317	0.23	-0.261261	-0.342653	-0.17987	0.73991	0.26009	4.74185e-12	Possibly	0.73991
	Lat.38.SpeedUp.Offset[deg]	106.768	123.19	16.31	16.4226	10.673	22.1723	2.03914e-11	0.486879	0.513121	Possibly	0.513121
	Flex: Flexion-extension movement. Rot: Rotation movement. Lat: Lateralization movement. TT: Traditional treatment. δ: MBD threshold. N: Probability of negative changes. U: Probability of unknown/trivial changes. P: Probability of positive changes.
	DIFFERENCES INTERPRETATION. *Only changes with N or P > 95% are considered						CONCLUSION
	Flexion-Extension movement: No significant changes. Rotation movement: The patient increased considerably the Max.Range (positive). Patient has more range of motion. The patient increase the Ext.Average.Range decreasing symmetry (negative). The patient increased considerably the Average.Speed for both flexion and extension (positive). Lateralization movement: The patient increased the Average.Spe…						As a result of changes withing the subject, we conclude that the patient had:
							Overall improvement

## Sheet: P03_006
	Flexion - Extension
		Value_Pre	Value_Post	MCD95_ab	MeanDif_ab	LI_ab	LS_ab	%_NegDif	%_UnknwDif	%_PosDif	Qualifier	ProbChange		COMPARATIVA S1 S2
	Flex.01.Length.10	69.0251	119.694	18.39	50.6685	43.9826	57.3544	2.34541e-12	1.39905e-07	1	Most likely	1
	Flex.02.Vel	14.7542	42.5956	9.47	27.8414	24.399	31.2838	1.12099e-12	3.63849e-08	1	Most likely	1			Flexión-Extension
	Flex.03.MaxRange	46.8219	90.8164	10.79	43.9945	40.0703	47.9186	2.22361e-14	4.79994e-11	1	Most likely	1
	Flex.05.Max	29.8567	54.8174	7.09	24.9607	22.381	27.5405	1.36411e-13	9.182e-10	1	Most likely	1
	Flex.06.MaxMean	24.1439	52.7307	6.77	28.5868	26.1236	31.0499	1.44022e-14	2.41592e-11	1	Most likely	1
	Flex.08.MaxCV[%]	15.1137	2.41535	1.37	-12.6984	-13.1982	-12.1985	1	-3.47365e-19	3.47365e-19	Most likely	1
	Flex.10.Min	-16.9652	-35.999	8.23	-19.0337	-22.0275	-16.0399	0.999995	5.28212e-06	1.59079e-11	Most likely	0.999995
	Flex.11.MinMean	-16.3467	-34.3984	9.09	-18.0517	-21.3587	-14.7447	0.999887	0.000112968	7.57274e-11	Most likely	0.999887
	Flex.13.MinCV[%]	-3.02177	-4.31474	8.82	-1.29297	-4.49927	1.91333	0.000419518	0.999557	2.39133e-05	Trivial	0
	Flex.16.Speed.MaxMean	39.4553	108.339	21.3	68.8832	61.1388	76.6275	3.71459e-13	5.12757e-09	1	Most likely	1
	Flex.21.Speed.MinMean	-39.2499	-76.569	17.66	-37.3191	-43.7409	-30.8973	0.999967	3.28778e-05	4.02814e-11	Most likely	0.999967
	Flex.24.Speed.AreaMean	31.8714	206.997	66.49	175.126	150.946	199.305	3.88811e-12	3.57572e-07	1	Most likely	1
	Flex.25.Speed.AreaStd	19.6346	55.3382	123.92	35.7037	-9.35957	80.7669	6.55225e-06	0.998231	0.00176275	Trivial	0
	Flex.26.Speed.AreaCoef[%]	61.6056	26.7338	79.41	-34.8718	-63.7499	-5.99366	0.00800561	0.991993	1.75766e-06	Trivial	0
	Flex.29.SpeedUp.MaxMean	151.34	494.444	109.47	343.104	303.296	382.913	5.37901e-13	9.77597e-09	1	Most likely	1
	Flex.34.SpeedUp.MinMean	-166.075	-378.794	282.67	-212.719	-315.513	-109.924	0.126072	0.873928	1.43261e-07	Unlikely	0.126072			Lateralización
	Flex.37.SpeedUp.Harmony	-0.48412	-0.559344	0.18	-0.0752242	-0.139433	-0.0110155	0.0058033	0.994195	1.6653e-06	Trivial	0
	Flex.38.SpeedUp.Offset[deg]	118.081	120.359	8.48	2.27789	-0.806847	5.36263	7.836e-06	0.998542	0.00145009	Trivial	0
	Rotacion
		Value_Pre	Value_Post	MCD95_ab	MeanDif_ab	LI_ab	LS_ab	%_NegDif	%_UnknwDif	%_PosDif	Qualifier	ProbChange
	Rot.01.Length.10	77.4549	95.6317	15.65	18.1768	12.6318	23.7218	2.11008e-11	0.222362	0.777638	Likely	0.777638
	Rot.02.Vel	31.5071	40.1814	7.14	8.67432	6.14469	11.2039	1.21555e-11	0.155497	0.844503	Likely	0.844503
	Rot.03.MaxRange	63.9659	73.2905	8.65	9.32458	6.25989	12.3893	5.06087e-11	0.355448	0.644552	Possibly	0.644552
	Rot.05.Max	33.3669	39.0973	6.26	5.73034	3.51215	7.94852	2.96447e-10	0.656159	0.343841	Possibly	0.343841
	Rot.06.MaxMean	32.1377	36.5254	5.73	4.38774	2.35803	6.41745	1.60405e-09	0.864924	0.135076	Unlikely	0.135076
	Rot.08.MaxCV[%]	2.80925	4.61802	4.44	1.80876	0.235166	3.38236	1.23049e-07	0.995889	0.00411098	Trivial	0
	Rot.10.Min	-30.599	-34.1932	6.69	-3.59425	-5.96574	-1.22275	0.0173196	0.98268	2.4661e-08	Trivial	0
	Rot.11.MinMean	-28.8049	-33.6247	4.46	-4.81982	-6.39872	-3.24092	0.649405	0.350595	4.8315e-11	Possibly	0.649405
	Rot.13.MinCV[%]	-4.17896	-1.57733	6.2	2.60162	0.40495	4.7983	1.04929e-07	0.995273	0.00472729	Trivial	0			Rotación
	Rot.16.Speed.MaxMean	60.9594	72.1142	17.16	11.1548	5.07383	17.2358	6.28405e-09	0.947952	0.052048	Unlikely	0.052048
	Rot.21.Speed.MinMean	-61.379	-75.7682	14.14	-14.3892	-19.4005	-9.37784	0.5334	0.4666	9.72021e-11	Possibly	0.5334
	Rot.24.Speed.AreaMean	100.464	140.534	40.76	40.0705	25.6282	54.5128	1.40655e-10	0.532076	0.467924	Possibly	0.467924
	Rot.25.Speed.AreaStd	41.3079	65.5953	112.75	24.2874	-15.6634	64.2383	1.42721e-06	0.999607	0.000391224	Trivial	0
	Rot.26.Speed.AreaCoef[%]	41.1172	46.6757	64.72	5.55847	-17.3732	28.4902	7.73794e-06	0.999919	7.35269e-05	Trivial	0
	Rot.29.SpeedUp.MaxMean	253.147	365.822	241.2	112.675	27.2107	198.139	5.80512e-08	0.991891	0.00810906	Trivial	0
	Rot.34.SpeedUp.MinMean	-283.002	-317.788	330.98	-34.7864	-152.064	82.491	9.44821e-05	0.999899	6.01797e-06	Trivial	0
	Rot.37.SpeedUp.Harmony	-0.571974	-0.679067	0.16	-0.107093	-0.165531	-0.0486552	0.0673779	0.932622	9.03464e-09	Unlikely	0.0673779
	Rot.38.SpeedUp.Offset[deg]	124.807	132.636	11.5	7.82926	3.7557	11.9028	4.32794e-09	0.93174	0.0682598	Unlikely	0.0682598
	Laterizacion
		Value_Pre	Value_Post	MCD95_ab	MeanDif_ab	LI_ab	LS_ab	%_NegDif	%_UnknwDif	%_PosDif	Qualifier	ProbChange
	Lat.01.Length.10	42.9222	93.7492	18.19	50.8269	44.4147	57.2391	4.35754e-19	2.9536e-10	1	Most likely	1
	Lat.02.Vel	21.4969	43.2688	5.69	21.7719	19.7664	23.7774	2.71302e-22	2.33147e-15	1	Most likely	1
	Lat.03.MaxRange	43.0143	75.2446	7	32.2303	29.7617	34.6989	2.53739e-24	0	1	Most likely	1
	Lat.05.Max	21.5749	38.921	4.43	17.3461	15.7852	18.907	1.51766e-22	9.99201e-16	1	Most likely	1
	Lat.06.MaxMean	19.9213	37.3663	3.7	17.445	16.139	18.751	1.40634e-24	0	1	Most likely	1
	Lat.08.MaxCV[%]	6.69299	3.37376	5.53	-3.31923	-5.26959	-1.36887	0.0318783	0.968122	3.83855e-09	Trivial	0
	Lat.10.Min	-21.4394	-36.3236	5.32	-14.8842	-16.7609	-13.0075	1	2.86721e-10	4.3265e-19	Most likely	1
	Lat.11.MinMean	-19.8303	-35.7664	3	-15.9362	-16.992	-14.8803	1	-5.45302e-26	5.45302e-26	Most likely	1
	Lat.13.MinCV[%]	-4.91536	-1.54762	8.09	3.36774	0.516506	6.21897	4.66409e-08	0.995793	0.0042068	Trivial	0
	Lat.16.Speed.MaxMean	41.1861	74.1215	14.09	32.9354	27.9702	37.9006	1.95478e-17	1.39489e-07	1	Most likely	1
	Lat.21.Speed.MinMean	-41.842	-76.5773	14.16	-34.7353	-39.7252	-29.7454	1	2.7975e-08	7.17411e-18	Most likely	1
	Lat.24.Speed.AreaMean	47.1976	162.805	32.9	115.607	104.009	127.205	2.17708e-21	5.9952e-14	1	Most likely	1
	Lat.25.Speed.AreaStd	16.9522	36.3484	69.57	19.3962	-5.12568	43.9181	3.1974e-07	0.99925	0.000750153	Trivial	0
	Lat.26.Speed.AreaCoef[%]	35.9175	22.3264	49.05	-13.5911	-30.8815	3.69929	0.000734088	0.999266	3.28019e-07	Trivial	0
	Lat.29.SpeedUp.MaxMean	186.453	247.863	213.94	61.4092	-14.004	136.822	2.84986e-07	0.999164	0.000835508	Trivial	0
	Lat.34.SpeedUp.MinMean	-158.656	-232.028	223.91	-73.3718	-152.299	5.55548	0.0014089	0.998591	1.60977e-07	Trivial	0
	Lat.37.SpeedUp.Harmony	-0.64859	-0.803981	0.23	-0.155391	-0.236782	-0.0739995	0.0651785	0.934821	1.5141e-09	Unlikely	0.0651785
	Lat.38.SpeedUp.Offset[deg]	130.428	143.461	16.31	13.0332	7.28358	18.7829	2.77576e-10	0.829091	0.170909	Unlikely	0.170909
	Flex: Flexion-extension movement. Rot: Rotation movement. Lat: Lateralization movement. TT: Traditional treatment. δ: MBD threshold. N: Probability of negative changes. U: Probability of unknown/trivial changes. P: Probability of positive changes.
	DIFFERENCES INTERPRETATION. *Only changes with N or P > 95% are considered						CONCLUSION
	Flexion-Extension movement: The patient increased considerably the Max.Range (positive). Patient has more range of motion. The patient increase the Flex.Average.Range (positive), and both Flex.CV and Ext.CV decreased (positive) . The patient increased considerably the Average.Speed for both flexion and extension (positive). Rotation movement: No significant changes. Lateralization movement: The p…						As a result of changes withing the subject, we conclude that the patient had:
							Overall improvement

## Sheet: P03_007
	Flexion - Extension													COMPARATIVA S1 S2
		Value_Pre	Value_Post	MCD95_ab	MeanDif_ab	LI_ab	LS_ab	%_NegDif	%_UnknwDif	%_PosDif	Qualifier	ProbChange
	Flex.01.Length.10	73.5418	84.1411	18.39	10.5993	3.9134	17.2851	5.6355e-07	0.970582	0.0294172	Trivial	0			Flexión-Extension
	Flex.02.Vel	35.1035	45.6462	9.47	10.5427	7.10029	13.985	1.11614e-08	0.296961	0.703039	Possibly	0.703039
	Flex.03.MaxRange	64.3269	73.8151	10.79	9.48829	5.5641	13.4125	5.63774e-08	0.714719	0.285281	Possibly	0.285281
	Flex.05.Max	49.5593	53.4288	7.09	3.86948	1.28974	6.44922	7.29492e-07	0.97771	0.0222889	Trivial	0
	Flex.06.MaxMean	43.3882	49.2984	6.77	5.91019	3.44708	8.37331	5.93276e-08	0.724606	0.275394	Possibly	0.275394
	Flex.08.MaxCV[%]	8.77778	5.6945	1.37	-3.08327	-3.58313	-2.58341	0.99999	9.5451e-06	2.21473e-11	Most likely	0.99999
	Flex.10.Min	-14.7675	-20.3863	8.23	-5.61881	-8.61263	-2.62499	0.0736698	0.92633	2.45169e-07	Unlikely	0.0736698
	Flex.11.MinMean	-12.3068	-18.4009	9.09	-6.09408	-9.40108	-2.78708	0.0666463	0.933353	2.70081e-07	Unlikely	0.0666463
	Flex.13.MinCV[%]	-11.3686	-10.1152	8.82	1.25338	-1.95292	4.45968	2.49435e-05	0.999574	0.000400979	Trivial	0
	Flex.16.Speed.MaxMean	97.3841	107.044	21.3	9.6595	1.91514	17.4039	1.55284e-06	0.990793	0.00920557	Trivial	0
	Flex.21.Speed.MinMean	-68.0105	-89.188	17.66	-21.1775	-27.5993	-14.7557	0.823425	0.176575	6.41262e-09	Likely	0.823425
	Flex.24.Speed.AreaMean	114.984	168.577	66.49	53.5928	29.4135	77.7721	9.60948e-08	0.817218	0.182782	Unlikely	0.182782
	Flex.25.Speed.AreaStd	62.9065	114.143	123.92	51.2361	6.17284	96.2993	2.18655e-06	0.993786	0.00621224	Trivial	0
	Flex.26.Speed.AreaCoef[%]	54.7089	67.7095	79.41	13.0006	-15.8775	41.8787	2.04513e-05	0.999479	0.000500089	Trivial	0
	Flex.29.SpeedUp.MaxMean	498.452	384.535	109.47	-113.917	-153.726	-74.109	0.576095	0.423905	1.82524e-08	Possibly	0.576095			Lateralización
	Flex.34.SpeedUp.MinMean	-485.203	-548.53	282.67	-63.327	-166.121	39.4674	0.000920516	0.999068	1.1708e-05	Trivial	0
	Flex.37.SpeedUp.Harmony	-0.523687	-0.65102	0.18	-0.127333	-0.191542	-0.0631242	0.0856869	0.914313	1.56751e-07	Unlikely	0.0856869
	Flex.38.SpeedUp.Offset[deg]	112.99	120.363	8.48	7.37293	4.28819	10.4577	6.07269e-08	0.730112	0.269888	Possibly	0.269888
	Rotacion
		Value_Pre	Value_Post	MCD95_ab	MeanDif_ab	LI_ab	LS_ab	%_NegDif	%_UnknwDif	%_PosDif	Qualifier	ProbChange
	Rot.01.Length.10	114.89	129.462	15.65	14.5715	9.0265	20.1165	2.4871e-10	0.628395	0.371605	Possibly	0.371605
	Rot.02.Vel	56.9233	52.52	7.14	-4.40334	-6.93296	-1.87372	0.0381687	0.961831	9.3187e-09	Trivial	0
	Rot.03.MaxRange	93.0193	89.8773	8.65	-3.14205	-6.20674	-0.0773531	0.00243618	0.997564	2.13648e-07	Trivial	0
	Rot.05.Max	45.6747	43.3163	6.26	-2.35833	-4.57651	-0.140149	0.00286338	0.997136	1.8047e-07	Trivial	0
	Rot.06.MaxMean	44.3245	42.6999	5.73	-1.62463	-3.65434	0.405074	0.000919153	0.99908	5.89186e-07	Trivial	0
	Rot.08.MaxCV[%]	2.15325	1.11581	4.44	-1.03744	-2.61104	0.536154	0.000494225	0.999505	1.13086e-06	Trivial	0
	Rot.10.Min	-47.3447	-46.5609	6.69	0.783718	-1.58778	3.15521	5.17154e-06	0.999884	0.000111039	Trivial	0
	Rot.11.MinMean	-45.4302	-45.4932	4.46	-0.0629261	-1.64183	1.51598	2.84225e-05	0.999952	1.96205e-05	Trivial	0			Rotación
	Rot.13.MinCV[%]	-3.91877	-2.06528	6.2	1.85349	-0.343183	4.05016	4.85122e-07	0.998885	0.00111474	Trivial	0
	Rot.16.Speed.MaxMean	96.913	89.5944	17.16	-7.31863	-13.3996	-1.23765	0.00512328	0.994877	9.65871e-08	Trivial	0
	Rot.21.Speed.MinMean	-99.7148	-101.373	14.14	-1.65822	-6.66953	3.35309	0.000110942	0.999884	5.14685e-06	Trivial	0
	Rot.24.Speed.AreaMean	248.733	229.034	40.76	-19.6983	-34.1406	-5.25603	0.00969237	0.990308	4.7516e-08	Trivial	0
	Rot.25.Speed.AreaStd	68.3019	91.4722	112.75	23.1703	-16.7805	63.1212	1.62309e-06	0.999654	0.00034485	Trivial	0
	Rot.26.Speed.AreaCoef[%]	27.46	39.9382	64.72	12.4782	-10.4534	35.4099	1.91352e-06	0.999705	0.000293133	Trivial	0
	Rot.29.SpeedUp.MaxMean	492.564	401.437	241.2	-91.1272	-176.591	-5.66296	0.00289942	0.9971	1.77913e-07	Trivial	0
	Rot.34.SpeedUp.MinMean	-464.086	-472.401	330.98	-8.31514	-125.592	108.962	3.32242e-05	0.99995	1.71848e-05	Trivial	0
	Rot.37.SpeedUp.Harmony	-0.69897	-0.672755	0.16	0.0262154	-0.0322224	0.0846533	4.39521e-06	0.999717	0.000278611	Trivial	0
	Rot.38.SpeedUp.Offset[deg]	134.3	132.107	11.5	-2.19306	-6.26662	1.88049	0.000284525	0.999714	1.95807e-06	Trivial	0
	Laterizacion
		Value_Pre	Value_Post	MCD95_ab	MeanDif_ab	LI_ab	LS_ab	%_NegDif	%_UnknwDif	%_PosDif	Qualifier	ProbChange
	Lat.01.Length.10	83.4495	81.5869	18.19	-1.86257	-8.27478	4.54965	6.93811e-05	0.999927	3.89215e-06	Trivial	0
	Lat.02.Vel	37.6464	42.0551	5.69	4.40873	2.40326	6.41419	3.78036e-10	0.856284	0.143716	Unlikely	0.143716
	Lat.03.MaxRange	62.2415	60.9685	7	-1.27294	-3.74155	1.19566	0.000207329	0.999791	1.27001e-06	Trivial	0
	Lat.05.Max	33.9531	32.8982	4.43	-1.0549	-2.61579	0.505993	0.000437364	0.999562	5.63972e-07	Trivial	0
	Lat.06.MaxMean	33.388	31.7327	3.7	-1.65534	-2.96131	-0.349364	0.00613665	0.993863	3.12487e-08	Trivial	0
	Lat.08.MaxCV[%]	2.50994	2.44574	5.53	-0.0641968	-2.01456	1.88616	1.96429e-05	0.999966	1.41649e-05	Trivial	0
	Lat.10.Min	-28.2883	-28.0703	5.32	0.218042	-1.65864	2.09473	9.38515e-06	0.999961	2.97511e-05	Trivial	0
	Lat.11.MinMean	-27.5872	-27.3697	3	0.217542	-0.838296	1.27338	5.80096e-06	0.999949	4.48519e-05	Trivial	0
	Lat.13.MinCV[%]	-2.77521	-2.83717	8.09	-0.0619551	-2.91319	2.78928	1.83994e-05	0.999967	1.48272e-05	Trivial	0
	Lat.16.Speed.MaxMean	63.4177	65.0464	14.09	1.62876	-3.3364	6.59391	3.20955e-06	0.999914	8.29282e-05	Trivial	0
	Lat.21.Speed.MinMean	-60.5418	-64.8114	14.16	-4.26951	-9.25939	0.72036	0.00100509	0.998995	2.31201e-07	Trivial	0
	Lat.24.Speed.AreaMean	102.28	111.124	32.9	8.84449	-2.7536	20.4426	3.68887e-07	0.99934	0.000659279	Trivial	0
	Lat.25.Speed.AreaStd	27.3005	29.1366	69.57	1.83613	-22.6858	26.358	1.13999e-05	0.999965	2.39826e-05	Trivial	0
	Lat.26.Speed.AreaCoef[%]	26.6919	26.2198	49.05	-0.472117	-17.7625	16.8183	1.89659e-05	0.999967	1.44603e-05	Trivial	0
	Lat.29.SpeedUp.MaxMean	271.512	295.742	213.94	24.2304	-51.1828	99.6435	3.33398e-06	0.999916	8.05923e-05	Trivial	0
	Lat.34.SpeedUp.MinMean	-267.965	-266.965	223.91	1.00003	-77.9272	79.9273	1.55451e-05	0.999967	1.76301e-05	Trivial	0
	Lat.37.SpeedUp.Harmony	-0.694736	-0.784809	0.23	-0.0900726	-0.171464	-0.00868144	0.00321741	0.996783	7.10685e-08	Trivial	0
	Lat.38.SpeedUp.Offset[deg]	133.754	141.619	16.31	7.86579	2.11613	13.6154	1.88591e-08	0.99091	0.0090895	Trivial	0
	Flex: Flexion-extension movement. Rot: Rotation movement. Lat: Lateralization movement. TT: Traditional treatment. δ: MBD threshold. N: Probability of negative changes. U: Probability of unknown/trivial changes. P: Probability of positive changes.
	DIFFERENCES INTERPRETATION. *Only changes with N or P > 95% are considered						CONCLUSION
	Flexion-Extension movement: The patient decreased Flex.CV (positive). Rotation movement: No significant changes. Lateralization movement: No significant changes.						As a result of changes withing the subject, we conclude that the patient had:
							No changes were truly significant

## Sheet: P03_008
	Flexion - Extension
		Value_Pre	Value_Post	MCD95_ab	MeanDif_ab	LI_ab	LS_ab	%_NegDif	%_UnknwDif	%_PosDif	Qualifier	ProbChange
	Flex.01.Length.10	100.187	111.288	18.39	11.1012	4.41533	17.7871	4.52841e-07	0.962426	0.0375736	Trivial	0
	Flex.02.Vel	38.6323	42.6935	9.47	4.06117	0.618793	7.50354	1.90826e-06	0.992781	0.00721689	Trivial	0
	Flex.03.MaxRange	77.7441	84.2152	10.79	6.47113	2.54694	10.3953	4.69327e-07	0.963665	0.0363344	Trivial	0
	Flex.05.Max	61.5375	71.649	7.09	10.1116	7.53182	12.6913	1.59446e-09	0.0288388	0.971161	Very likely	0.971161
	Flex.06.MaxMean	59.802	70.2403	6.77	10.4383	7.97523	12.9015	8.11798e-10	0.00966713	0.990333	Most likely	0.990333
	Flex.08.MaxCV[%]	2.54434	1.30286	1.37	-1.24149	-1.74135	-0.741626	0.329774	0.670225	4.86065e-08	Possibly	0.329774
	Flex.10.Min	-16.2066	-12.5662	8.23	3.64043	0.646609	6.63425	1.71702e-06	0.991723	0.00827507	Trivial	0
	Flex.11.MinMean	-14.3968	-10.4831	9.09	3.91372	0.606719	7.22072	1.89994e-06	0.992624	0.00737391	Trivial	0
	Flex.13.MinCV[%]	-12.1259	-13.284	8.82	-1.15817	-4.36448	2.04813	0.000359721	0.999613	2.76132e-05	Trivial	0
	Flex.16.Speed.MaxMean	77.8965	93.6292	21.3	15.7327	7.98835	23.4771	1.58737e-07	0.886265	0.113735	Unlikely	0.113735
	Flex.21.Speed.MinMean	-72.9648	-81.7629	17.66	-8.79814	-15.2199	-2.37636	0.0141953	0.985804	1.0703e-06	Trivial	0
	Flex.24.Speed.AreaMean	144.923	185.068	66.49	40.145	15.9657	64.3242	4.53883e-07	0.962352	0.0376471	Trivial	0
	Flex.25.Speed.AreaStd	41.7067	39.1178	123.92	-2.58891	-47.6522	42.4743	0.000120246	0.9998	7.98853e-05	Trivial	0
	Flex.26.Speed.AreaCoef[%]	28.7784	21.1369	79.41	-7.6415	-36.5196	21.2366	0.0002539	0.999707	3.86631e-05	Trivial	0
	Flex.29.SpeedUp.MaxMean	218.845	278.58	109.47	59.7357	19.9273	99.5441	7.24726e-07	0.977782	0.0222173	Trivial	0
	Flex.34.SpeedUp.MinMean	-300.699	-308.918	282.67	-8.21839	-111.013	94.576	0.000130359	0.999796	7.3789e-05	Trivial	0
	Flex.37.SpeedUp.Harmony	-0.725334	-0.673132	0.18	0.0522023	-0.0120064	0.116411	5.15268e-06	0.998432	0.00156239	Trivial	0
	Flex.38.SpeedUp.Offset[deg]	123.767	118.884	8.48	-4.88305	-7.96779	-1.79831	0.0293403	0.970659	5.70048e-07	Trivial	0
	Rotacion
		Value_Pre	Value_Post	MCD95_ab	MeanDif_ab	LI_ab	LS_ab	%_NegDif	%_UnknwDif	%_PosDif	Qualifier	ProbChange
	Rot.01.Length.10	102.93	98.147	15.65	-4.78259	-10.3276	0.762422	0.00121028	0.998789	4.45758e-07	Trivial	0
	Rot.02.Vel	35.9894	44.8843	7.14	8.89493	6.36531	11.4246	8.8773e-12	0.123932	0.876068	Likely	0.876068
	Rot.03.MaxRange	71.8273	80.9252	8.65	9.09797	6.03327	12.1627	6.69e-11	0.402722	0.597278	Possibly	0.597278
	Rot.05.Max	35.5484	39.5737	6.26	4.02538	1.8072	6.24356	6.82171e-09	0.951186	0.0488145	Trivial	0
	Rot.06.MaxMean	34.6983	39.0351	5.73	4.33684	2.30713	6.36655	1.7777e-09	0.873599	0.126401	Unlikely	0.126401
	Rot.08.MaxCV[%]	2.64672	1.20939	4.44	-1.43733	-3.01093	0.136266	0.00151499	0.998485	3.55214e-07	Trivial	0
	Rot.10.Min	-36.2789	-41.3515	6.69	-5.07259	-7.44408	-2.70109	0.12788	0.87212	1.77595e-09	Unlikely	0.12788
	Rot.11.MinMean	-35.2521	-38.2257	4.46	-2.97363	-4.55253	-1.39473	0.0602519	0.939748	5.05307e-09	Unlikely	0.0602519
	Rot.13.MinCV[%]	-1.92754	-5.02262	6.2	-3.09509	-5.29176	-0.898415	0.0115276	0.988472	3.89775e-08	Trivial	0
	Rot.16.Speed.MaxMean	60.2907	78.2179	17.16	17.9271	11.8462	24.0081	7.24764e-11	0.415816	0.584184	Possibly	0.584184
	Rot.21.Speed.MinMean	-56.1913	-73.8371	14.14	-17.6458	-22.6572	-12.6345	0.877998	0.122002	8.75236e-12	Likely	0.877998
	Rot.24.Speed.AreaMean	113.432	166.563	40.76	53.1315	38.6892	67.5738	4.98208e-12	0.0780901	0.92191	Likely	0.92191
	Rot.25.Speed.AreaStd	39.2135	56.7295	112.75	17.516	-22.4349	57.4668	3.11865e-06	0.999816	0.000181206	Trivial	0
	Rot.26.Speed.AreaCoef[%]	34.5702	34.0588	64.72	-0.51132	-23.443	22.4204	2.64956e-05	0.999952	2.15341e-05	Trivial	0
	Rot.29.SpeedUp.MaxMean	322.021	315.966	241.2	-6.0548	-91.519	79.4094	3.32101e-05	0.99995	1.71864e-05	Trivial	0
	Rot.34.SpeedUp.MinMean	-301.957	-334.415	330.98	-32.4579	-149.735	84.8195	8.62135e-05	0.999907	6.5991e-06	Trivial	0
	Rot.37.SpeedUp.Harmony	-0.602593	-0.674102	0.16	-0.0715093	-0.129947	-0.0130715	0.00778186	0.992218	1.28297e-07	Trivial	0
	Rot.38.SpeedUp.Offset[deg]	127.019	132.363	11.5	5.34315	1.2696	9.41671	5.9571e-08	0.99213	0.00787019	Trivial	0
	Laterizacion
		Value_Pre	Value_Post	MCD95_ab	MeanDif_ab	LI_ab	LS_ab	%_NegDif	%_UnknwDif	%_PosDif	Qualifier	ProbChange
	Lat.01.Length.10	75.9014	86.2388	18.19	10.3374	3.92516	16.7496	5.83939e-09	0.976949	0.0230514	Trivial	0
	Lat.02.Vel	26.5235	31.3027	5.69	4.77915	2.77368	6.78461	1.63757e-10	0.776215	0.223785	Unlikely	0.223785
	Lat.03.MaxRange	63.8441	72.4301	7	8.58596	6.11736	11.0546	1.5013e-12	0.1424	0.8576	Likely	0.8576
	Lat.05.Max	33.248	36.2933	4.43	3.0453	1.4844	4.60619	1.17684e-09	0.928611	0.0713893	Unlikely	0.0713893
	Lat.06.MaxMean	31.5772	34.3203	3.7	2.74311	1.43714	4.04908	6.03294e-10	0.888139	0.111861	Unlikely	0.111861
	Lat.08.MaxCV[%]	4.81311	4.0833	5.53	-0.729808	-2.68017	1.22055	0.000105005	0.999892	2.57889e-06	Trivial	0
	Lat.10.Min	-30.5961	-36.1368	5.32	-5.54066	-7.41735	-3.66398	0.578254	0.421746	1.35993e-11	Possibly	0.578254
	Lat.11.MinMean	-28.4942	-34.4267	3	-5.93252	-6.98836	-4.87668	0.999978	2.22374e-05	5.14005e-16	Most likely	0.999978
	Lat.13.MinCV[%]	-4.80339	-5.55573	8.09	-0.752339	-3.60357	2.09889	6.0738e-05	0.999935	4.4325e-06	Trivial	0
	Lat.16.Speed.MaxMean	40.6043	49.8556	14.09	9.25133	4.28618	14.2165	1.77508e-09	0.945707	0.0542927	Unlikely	0.0542927
	Lat.21.Speed.MinMean	-41.3589	-51.581	14.16	-10.2221	-15.212	-5.23224	0.0954147	0.904585	7.50082e-10	Unlikely	0.0954147
	Lat.24.Speed.AreaMean	72.9092	102.1	32.9	29.1903	17.5922	40.7884	9.02801e-11	0.704033	0.295967	Possibly	0.295967
	Lat.25.Speed.AreaStd	21.2816	28.8399	69.57	7.55829	-16.9636	32.0802	3.55653e-06	0.999921	7.55586e-05	Trivial	0
	Lat.26.Speed.AreaCoef[%]	29.1892	28.2469	49.05	-0.942353	-18.2327	16.348	2.1704e-05	0.999966	1.26307e-05	Trivial	0
	Lat.29.SpeedUp.MaxMean	137.649	160.526	213.94	22.8775	-52.5356	98.2907	3.64682e-06	0.999923	7.3841e-05	Trivial	0
	Lat.34.SpeedUp.MinMean	-137.126	-167.337	223.91	-30.2112	-109.138	48.716	0.000108651	0.999889	2.4516e-06	Trivial	0
	Lat.37.SpeedUp.Harmony	-0.735994	-0.744377	0.23	-0.00838296	-0.0897741	0.0730082	2.91307e-05	0.99996	1.04784e-05	Trivial	0
	Lat.38.SpeedUp.Offset[deg]	137.272	138.105	16.31	0.83314	-4.91652	6.58279	8.05592e-06	0.999958	3.3961e-05	Trivial	0
	Flex: Flexion-extension movement. Rot: Rotation movement. Lat: Lateralization movement. TT: Traditional treatment. δ: MBD threshold. N: Probability of negative changes. U: Probability of unknown/trivial changes. P: Probability of positive changes.
	DIFFERENCES INTERPRETATION. *Only changes with N or P > 95% are considered						CONCLUSION
	Flexion-Extension movement: The patient increase the Flex.Average.Range (positive). Rotation movement: No significant changes. Lateralization movement: The patient increase the Ext.Average.Range (positive) obtaining more symmetry (positive).						As a result of changes withing the subject, we conclude that the patient had:
							Overall improvement

## Sheet: P03_009
	Flexion - Extension													COMPARATIVA S1 S2
		Value_Pre	Value_Post	MCD95_ab	MeanDif_ab	LI_ab	LS_ab	%_NegDif	%_UnknwDif	%_PosDif	Qualifier	ProbChange
	Flex.01.Length.10	129.043	126.794	18.39	-2.24895	-8.93483	4.43692	0.000328833	0.999641	3.00993e-05	Trivial	0			Flexión-Extension
	Flex.02.Vel	45.7599	50.7176	9.47	4.95769	1.51532	8.40007	8.6453e-07	0.981975	0.0180245	Trivial	0
	Flex.03.MaxRange	96.2157	94.28	10.79	-1.93575	-5.85995	1.98844	0.000586326	0.999396	1.7687e-05	Trivial	0
	Flex.05.Max	69.1845	64.1541	7.09	-5.03038	-7.61012	-2.45064	0.0912052	0.908795	2.00118e-07	Unlikely	0.0912052
	Flex.06.MaxMean	68.8367	63.6218	6.77	-5.21489	-7.67801	-2.75178	0.143323	0.856677	1.26158e-07	Unlikely	0.143323
	Flex.08.MaxCV[%]	0.826518	0.717312	1.37	-0.109206	-0.609066	0.390655	0.000221942	0.999731	4.68458e-05	Trivial	0
	Flex.10.Min	-27.0312	-30.1258	8.23	-3.09462	-6.08844	-0.100801	0.00428634	0.995711	3.03122e-06	Trivial	0
	Flex.11.MinMean	-25.2503	-28.6922	9.09	-3.44187	-6.74887	-0.134863	0.00440327	0.995594	2.96662e-06	Trivial	0
	Flex.13.MinCV[%]	-5.00703	-3.92914	8.82	1.0779	-2.12841	4.2842	3.0093e-05	0.999642	0.000328294	Trivial	0
	Flex.16.Speed.MaxMean	129.014	119.97	21.3	-9.04412	-16.7885	-1.29976	0.00692986	0.993068	1.98384e-06	Trivial	0
	Flex.21.Speed.MinMean	-90.5188	-104.408	17.66	-13.8888	-20.3106	-7.46702	0.160243	0.839757	1.11032e-07	Unlikely	0.160243
	Flex.24.Speed.AreaMean	258.161	271.052	66.49	12.8911	-11.2882	37.0703	1.54499e-05	0.999306	0.000678228	Trivial	0
	Flex.25.Speed.AreaStd	73.9323	74.6582	123.92	0.725851	-44.3374	45.7891	9.25037e-05	0.999804	0.000103742	Trivial	0
	Flex.26.Speed.AreaCoef[%]	28.6381	27.5439	79.41	-1.09422	-29.9723	27.7839	0.000112158	0.999802	8.56428e-05	Trivial	0
	Flex.29.SpeedUp.MaxMean	399.862	560.085	109.47	160.223	120.415	200.031	1.26775e-09	0.0203727	0.979627	Very likely	0.979627			Lateralización
	Flex.34.SpeedUp.MinMean	-461.711	-375.434	282.67	86.2767	-16.5177	189.071	5.62585e-06	0.997898	0.00209637	Trivial	0
	Flex.37.SpeedUp.Harmony	-0.615556	-0.650204	0.18	-0.0346478	-0.0988565	0.029561	0.00057055	0.999417	1.26386e-05	Trivial	0
	Flex.38.SpeedUp.Offset[deg]	121.761	123.271	8.48	1.51034	-1.5744	4.59508	1.79439e-05	0.999402	0.000579735	Trivial	0
	Rotacion
		Value_Pre	Value_Post	MCD95_ab	MeanDif_ab	LI_ab	LS_ab	%_NegDif	%_UnknwDif	%_PosDif	Qualifier	ProbChange
	Rot.01.Length.10	109.703	134.378	15.65	24.6748	19.1298	30.2198	3.61886e-13	0.00493538	0.995065	Most likely	0.995065
	Rot.02.Vel	48.1857	71.2879	7.14	23.1022	20.5725	25.6318	1.30732e-18	9.84401e-12	1	Most likely	1
	Rot.03.MaxRange	92.2694	103.945	8.65	11.6754	8.61074	14.7401	3.14675e-12	0.0521065	0.947893	Likely	0.947893
	Rot.05.Max	42.6114	53.5957	6.26	10.9844	8.76617	13.2025	7.27536e-14	0.000571415	0.999429	Most likely	0.999429
	Rot.06.MaxMean	38.0835	51.7551	5.73	13.6716	11.6419	15.7013	4.26607e-16	1.59645e-07	1	Most likely	1
	Rot.08.MaxCV[%]	6.74611	2.27846	4.44	-4.46765	-6.04125	-2.89405	0.511817	0.488183	1.09988e-10	Possibly	0.511817
	Rot.10.Min	-49.6581	-50.3491	6.69	-0.691078	-3.06257	1.68042	9.27502e-05	0.999901	6.19946e-06	Trivial	0
	Rot.11.MinMean	-44.8334	-47.5216	4.46	-2.68823	-4.26713	-1.10932	0.0332843	0.966716	1.08595e-08	Trivial	0			Rotación
	Rot.13.MinCV[%]	-8.81176	-5.1214	6.2	3.69036	1.49369	5.88704	1.20784e-08	0.968965	0.0310351	Trivial	0
	Rot.16.Speed.MaxMean	88.0416	118.898	17.16	30.856	24.775	36.9369	4.98226e-14	0.00032958	0.99967	Most likely	0.99967
	Rot.21.Speed.MinMean	-104.642	-135.172	14.14	-30.5303	-35.5416	-25.5189	0.999997	2.97779e-06	2.48702e-15	Most likely	0.999997
	Rot.24.Speed.AreaMean	182.342	324.799	40.76	142.457	128.015	156.9	2.73273e-19	7.76712e-13	1	Most likely	1
	Rot.25.Speed.AreaStd	109.11	118.569	112.75	9.45941	-30.4914	49.4103	7.94538e-06	0.99992	7.16683e-05	Trivial	0
	Rot.26.Speed.AreaCoef[%]	59.8379	36.5053	64.72	-23.3326	-46.2643	-0.4009	0.00235905	0.997641	2.21399e-07	Trivial	0
	Rot.29.SpeedUp.MaxMean	545.986	783.37	241.2	237.385	151.92	322.849	1.39016e-10	0.529998	0.470002	Possibly	0.470002
	Rot.34.SpeedUp.MinMean	-468.846	-544.322	330.98	-75.4757	-192.753	41.8017	0.000459268	0.99954	1.21185e-06	Trivial	0
	Rot.37.SpeedUp.Harmony	-0.545131	-0.700796	0.16	-0.155665	-0.214103	-0.0972274	0.450244	0.549756	3.00854e-10	Possibly	0.450244
	Rot.38.SpeedUp.Offset[deg]	123.017	133.874	11.5	10.8573	6.78377	14.9309	2.1422e-10	0.604814	0.395186	Possibly	0.395186
	Laterizacion
		Value_Pre	Value_Post	MCD95_ab	MeanDif_ab	LI_ab	LS_ab	%_NegDif	%_UnknwDif	%_PosDif	Qualifier	ProbChange
	Lat.01.Length.10	60.3061	81.9414	18.19	21.6352	15.223	28.0475	2.29019e-12	0.184894	0.815106	Likely	0.815106
	Lat.02.Vel	24.7156	35.5237	5.69	10.8081	8.80262	12.8136	1.13977e-15	6.74526e-05	0.999933	Most likely	0.999933
	Lat.03.MaxRange	50.8387	61.1589	7	10.3202	7.8516	12.7888	9.28952e-14	0.0147266	0.985273	Very likely	0.985273
	Lat.05.Max	21.6556	31.8333	4.43	10.1777	8.61681	11.7386	2.77494e-17	2.44236e-07	1	Most likely	1
	Lat.06.MaxMean	21.1738	29.6525	3.7	8.47877	7.1728	9.78474	3.07815e-17	2.73951e-07	1	Most likely	1
	Lat.08.MaxCV[%]	1.6174	5.07675	5.53	3.45935	1.50899	5.40971	2.73388e-09	0.959232	0.0407679	Trivial	0
	Lat.10.Min	-29.1831	-29.3256	5.32	-0.142505	-2.01919	1.73418	2.43813e-05	0.999964	1.14691e-05	Trivial	0
	Lat.11.MinMean	-26.2173	-27.1578	3	-0.940442	-1.99628	0.115396	0.00115924	0.998841	1.90904e-07	Trivial	0
	Lat.13.MinCV[%]	-7.88048	-4.98268	8.09	2.8978	0.0465713	5.74903	1.04704e-07	0.997933	0.00206661	Trivial	0
	Lat.16.Speed.MaxMean	37.6485	56.7728	14.09	19.1243	14.1592	24.0895	3.31481e-13	0.0477743	0.952226	Very likely	0.952226
	Lat.21.Speed.MinMean	-38.6067	-58.9551	14.16	-20.3485	-25.3383	-15.3586	0.97822	0.0217803	1.36836e-13	Very likely	0.97822
	Lat.24.Speed.AreaMean	51.1886	91.4172	32.9	40.2286	28.6305	51.8267	1.55408e-12	0.146333	0.853667	Likely	0.853667
	Lat.25.Speed.AreaStd	22.2803	34.0705	69.57	11.7902	-12.7317	36.3121	1.50073e-06	0.999824	0.000174237	Trivial	0
	Lat.26.Speed.AreaCoef[%]	43.5259	37.2692	49.05	-6.25669	-23.5471	11.0337	9.82056e-05	0.999899	2.72297e-06	Trivial	0
	Lat.29.SpeedUp.MaxMean	181.324	273.603	213.94	92.2788	16.8656	167.692	3.79901e-08	0.994962	0.00503781	Trivial	0
	Lat.34.SpeedUp.MinMean	-182.385	-257.74	223.91	-75.3554	-154.283	3.57188	0.00157641	0.998423	1.42181e-07	Trivial	0
	Lat.37.SpeedUp.Harmony	-0.683354	-0.725406	0.23	-0.0420519	-0.123443	0.0393392	0.00021827	0.99978	1.32669e-06	Trivial	0
	Lat.38.SpeedUp.Offset[deg]	132.615	136.203	16.31	3.58865	-2.16101	9.3383	7.34902e-07	0.999654	0.000345339	Trivial	0
	Flex: Flexion-extension movement. Rot: Rotation movement. Lat: Lateralization movement. TT: Traditional treatment. δ: MBD threshold. N: Probability of negative changes. U: Probability of unknown/trivial changes. P: Probability of positive changes.
	DIFFERENCES INTERPRETATION. *Only changes with N or P > 95% are considered						CONCLUSION
	Flexion-Extension movement: The patient increased the Flex.Average.Accel (positive). Rotation movement: The patient increased considerably the Max.Range (positive). Patient has more range of motion. The patient increase the Flex.Average.Range (positive) also increasing the symmetry (positive). The patient increased considerably the Average.Speed for both flexion and extension (positive). Laterali…						As a result of changes withing the subject, we conclude that the patient had:
							Overall improvement

## Sheet: P03_010
	Flexion - Extension
		Value_Pre	Value_Post	MCD95_ab	MeanDif_ab	LI_ab	LS_ab	%_NegDif	%_UnknwDif	%_PosDif	Qualifier	ProbChange		COMPARATIVA S1 S2
	Flex.01.Length.10	78.0026	117.625	18.39	39.622	32.9361	46.3079	3.29477e-11	2.22182e-05	0.999978	Most likely	0.999978
	Flex.02.Vel	41.1623	67.6652	9.47	26.5028	23.0605	29.9452	1.96265e-12	1.00959e-07	1	Most likely	1			Flexión-Extension
	Flex.03.MaxRange	66.3004	99.2724	10.79	32.972	29.0478	36.8962	7.23712e-13	1.64985e-08	1	Most likely	1
	Flex.05.Max	53.5252	80.4624	7.09	26.9372	24.3575	29.5169	5.38561e-14	1.97612e-10	1	Most likely	1
	Flex.06.MaxMean	49.735	78.4035	6.77	28.6685	26.2054	31.1316	1.38918e-14	2.28363e-11	1	Most likely	1
	Flex.08.MaxCV[%]	5.10779	1.99557	1.37	-3.11223	-3.61209	-2.61237	0.999992	7.88824e-06	2.00869e-11	Most likely	0.999992
	Flex.10.Min	-12.7752	-18.81	8.23	-6.03478	-9.0286	-3.04096	0.109367	0.890633	1.6643e-07	Unlikely	0.109367
	Flex.11.MinMean	-9.73316	-8.96745	9.09	0.765705	-2.5413	4.07271	4.35386e-05	0.99973	0.0002261	Trivial	0
	Flex.13.MinCV[%]	-21.7932	-67.3462	8.82	-45.553	-48.7593	-42.3467	1	4.76785e-13	1.05528e-15	Most likely	1
	Flex.16.Speed.MaxMean	88.7499	111.647	21.3	22.8973	15.1529	30.6417	1.44445e-08	0.361744	0.638256	Possibly	0.638256
	Flex.21.Speed.MinMean	-72.2643	-120.063	17.66	-47.7983	-54.2201	-41.3766	1	2.0301e-07	2.87135e-12	Most likely	1
	Flex.24.Speed.AreaMean	127.058	290.018	66.49	162.96	138.781	187.139	8.52963e-12	1.59092e-06	0.999998	Most likely	0.999998
	Flex.25.Speed.AreaStd	55.1779	108.814	123.92	53.6359	8.57263	98.6991	1.85369e-06	0.992476	0.00752258	Trivial	0
	Flex.26.Speed.AreaCoef[%]	43.4272	37.5196	79.41	-5.90762	-34.7857	22.9705	0.000204226	0.999748	4.76421e-05	Trivial	0
	Flex.29.SpeedUp.MaxMean	279.848	497.361	109.47	217.513	177.705	257.321	7.48302e-11	0.000111307	0.999889	Most likely	0.999889
	Flex.34.SpeedUp.MinMean	-370.51	-438.094	282.67	-67.5845	-170.379	35.2098	0.0010724	0.998917	1.02037e-05	Trivial	0			Lateralización
	Flex.37.SpeedUp.Harmony	-0.752584	-0.850639	0.18	-0.0980553	-0.162264	-0.0338466	0.0202833	0.979716	5.72551e-07	Trivial	0
	Flex.38.SpeedUp.Offset[deg]	122.97	125.526	8.48	2.55595	-0.528792	5.64069	5.84085e-06	0.997973	0.00202142	Trivial	0
	Rotacion
		Value_Pre	Value_Post	MCD95_ab	MeanDif_ab	LI_ab	LS_ab	%_NegDif	%_UnknwDif	%_PosDif	Qualifier	ProbChange
	Rot.01.Length.10	72.8039	94.4228	15.65	21.6188	16.0738	27.1638	2.31042e-12	0.0388698	0.96113	Very likely	0.96113
	Rot.02.Vel	41.8413	70.2899	7.14	28.4485	25.9189	30.9782	1.7432e-20	1.02141e-14	1	Most likely	1
	Rot.03.MaxRange	58.7614	74.7661	8.65	16.0047	12.94	19.0694	3.15955e-14	0.000168391	0.999832	Most likely	0.999832
	Rot.05.Max	26.9249	37.9363	6.26	11.0114	8.79317	13.2295	7.00433e-14	0.000541174	0.999459	Most likely	0.999459
	Rot.06.MaxMean	24.9116	35.9523	5.73	11.0407	9.01099	13.0704	1.6391e-14	6.20821e-05	0.999938	Most likely	0.999938
	Rot.08.MaxCV[%]	4.5934	4.5197	4.44	-0.0736986	-1.6473	1.4999	2.97979e-05	0.999951	1.92776e-05	Trivial	0
	Rot.10.Min	-31.8365	-36.8299	6.69	-4.99334	-7.36484	-2.62185	0.116872	0.883128	2.03739e-09	Unlikely	0.116872
	Rot.11.MinMean	-29.9055	-34.6969	4.46	-4.79142	-6.37032	-3.21251	0.638143	0.361857	5.16952e-11	Possibly	0.638143
	Rot.13.MinCV[%]	-3.89902	-4.36537	6.2	-0.46635	-2.66302	1.73032	6.39285e-05	0.999927	8.89307e-06	Trivial	0			Rotación
	Rot.16.Speed.MaxMean	81.4816	127.435	17.16	45.9535	39.8725	52.0345	5.19085e-17	4.51374e-09	1	Most likely	1
	Rot.21.Speed.MinMean	-79.7916	-123.56	14.14	-43.7682	-48.7795	-38.7568	1	4.23946e-11	3.18968e-18	Most likely	1
	Rot.24.Speed.AreaMean	112.153	247.446	40.76	135.293	120.851	149.735	7.83486e-19	4.26048e-12	1	Most likely	1
	Rot.25.Speed.AreaStd	56.4559	102.844	112.75	46.3876	6.43679	86.3385	1.16473e-07	0.995698	0.00430176	Trivial	0
	Rot.26.Speed.AreaCoef[%]	50.3384	41.562	64.72	-8.77631	-31.708	14.1554	0.000140335	0.999856	4.03497e-06	Trivial	0
	Rot.29.SpeedUp.MaxMean	357.592	688.224	241.2	330.632	245.168	416.096	2.56535e-12	0.0429572	0.957043	Very likely	0.957043
	Rot.34.SpeedUp.MinMean	-416.878	-636.487	330.98	-219.609	-336.886	-102.332	0.0587127	0.941287	5.34439e-09	Unlikely	0.0587127
	Rot.37.SpeedUp.Harmony	-0.70103	-0.843291	0.16	-0.142261	-0.200699	-0.083823	0.304819	0.695181	7.49382e-10	Possibly	0.304819
	Rot.38.SpeedUp.Offset[deg]	133.822	147.394	11.5	13.5712	9.49763	17.6447	1.72995e-11	0.197212	0.802788	Likely	0.802788
	Laterizacion
		Value_Pre	Value_Post	MCD95_ab	MeanDif_ab	LI_ab	LS_ab	%_NegDif	%_UnknwDif	%_PosDif	Qualifier	ProbChange
	Lat.01.Length.10	46.5078	78.9693	18.19	32.4615	26.0493	38.8738	3.57733e-15	0.000324567	0.999675	Most likely	0.999675
	Lat.02.Vel	31.6739	51.8966	5.69	20.2227	18.2173	22.2282	1.64499e-21	3.87468e-14	1	Most likely	1
	Lat.03.MaxRange	40.7439	61.4601	7	20.7162	18.2476	23.1848	1.21718e-19	3.69296e-11	1	Most likely	1
	Lat.05.Max	22.4804	33.564	4.43	11.0836	9.5227	12.6445	4.71335e-18	1.42557e-08	1	Most likely	1
	Lat.06.MaxMean	20.9924	32.2154	3.7	11.223	9.91707	12.529	7.13508e-20	1.52464e-11	1	Most likely	1
	Lat.08.MaxCV[%]	5.05182	3.49326	5.53	-1.55856	-3.50892	0.391795	0.000784784	0.999215	3.09645e-07	Trivial	0
	Lat.10.Min	-18.2635	-27.8961	5.32	-9.63265	-11.5093	-7.75596	0.99977	0.000230235	2.80962e-15	Most likely	0.99977
	Lat.11.MinMean	-16.4243	-25.7752	3	-9.35085	-10.4067	-8.29501	1	5.17475e-12	3.49531e-20	Most likely	1
	Lat.13.MinCV[%]	-8.07474	-5.66947	8.09	2.40527	-0.44596	5.2565	2.45883e-07	0.999047	0.000953097	Trivial	0
	Lat.16.Speed.MaxMean	54.49	82.6353	14.09	28.1453	23.1801	33.1104	4.39906e-16	1.70668e-05	0.999983	Most likely	0.999983
	Lat.21.Speed.MinMean	-57.7808	-81.1332	14.16	-23.3525	-28.3424	-18.3626	0.998118	0.00188225	1.41565e-14	Most likely	0.998118
	Lat.24.Speed.AreaMean	56.5607	136.66	32.9	80.099	68.5009	91.6971	8.49827e-18	3.63598e-08	1	Most likely	1
	Lat.25.Speed.AreaStd	19.9152	41.046	69.57	21.1308	-3.39113	45.6527	2.25114e-07	0.998963	0.00103647	Trivial	0
	Lat.26.Speed.AreaCoef[%]	35.2103	30.0352	49.05	-5.17516	-22.4656	12.1152	7.24189e-05	0.999924	3.72279e-06	Trivial	0
	Lat.29.SpeedUp.MaxMean	240.548	395.328	213.94	154.78	79.3664	230.193	7.39741e-10	0.903294	0.0967057	Unlikely	0.0967057
	Lat.34.SpeedUp.MinMean	-266.236	-367.721	223.91	-101.484	-180.411	-22.5568	0.00651296	0.993487	2.80707e-08	Trivial	0
	Lat.37.SpeedUp.Harmony	-0.821225	-0.870872	0.23	-0.0496461	-0.131037	0.031745	0.000339927	0.999659	8.3257e-07	Trivial	0
	Lat.38.SpeedUp.Offset[deg]	144.431	149.436	16.31	5.00409	-0.745561	10.7537	2.16093e-07	0.99892	0.00107959	Trivial	0
	Flex: Flexion-extension movement. Rot: Rotation movement. Lat: Lateralization movement. TT: Traditional treatment. δ: MBD threshold. N: Probability of negative changes. U: Probability of unknown/trivial changes. P: Probability of positive changes.
	DIFFERENCES INTERPRETATION. *Only changes with N or P > 95% are considered						CONCLUSION
	Flexion-Extension movement: The patient increased considerably the Max.Range (positive). Patient has more range of motion. The patient increase the Flex.Average.Range (positive), and Flex.CV decreased (positive); however, Ext.CV increased (negative). The patient increased considerably the Average.Speed and Average.Accel for extension (positive). Rotation movement: The patient increased considerab…						As a result of changes withing the subject, we conclude that the patient had:
							Overall improvement

[truncated: 5 more sheets: P03_011, P03_012, P03_013, P03_014, P03_015]
