# Supplementary material for: BackMov: Individualized Motion Capture-Based Test to Assess Low Back Pain Mobility Recovery after Treatment
Source: Sensors (Basel). 2024 Jan 31;24(3):913. doi: 10.3390/s24030913 (PMC10857203; doi:10.3390/s24030913)
Supplement: Supplementary file 1 [file sensors-24-00913-s001.zip › Supplementary material/Supplementary material S4.xlsx]

## Sheet: Hoja 1
	Flexion-extension movement		Rotation movement		Lateralization movement
	Session 1	Session 2	Session 1	Session 2	Session 1	Session 2
Rx.03.MaxRange	87.1294	85.7729	93.2663	87.2801	106.932	102.748
Rx.05.Max	63.5379	58.7195	42.835	40.4506	52.4091	54.1085
Rx.06.MaxMean	62.3732	57.0407	41.5194	39.4926	50.4467	51.9888
Rx.08.MaxCV	1.30027	2.19911	2.68925	1.8067	3.37371	3.49587
Rx.10.Min	-23.5916	-27.0534	-50.4313	-46.8296	-54.5225	-48.6396
Rx.11.MinMean	-19.8491	-25.3264	-49.0533	-45.807	-53.2256	-47.7491
Rx.13.MinCV	-12.6671	-5.08848	-3.09477	-1.85494	-2.10087	-1.61885
Rx.16.Speed.MaxMean	113.055	111.395	133.501	102.933	102.119	94.2315
Rx.21.Speed.MinMean	-85.4166	-85.0069	-113.119	-107.268	-98.7602	-86.5825
Rx.24.Speed.AreaMean	229.52	192.62	303.665	244.753	287.455	264.566
Rx.25.Speed.AreaStd	88.0924	133.846	95.0246	82.8446	95.4043	73.3745
Rx.26.Speed.AreaCoef	38.3812	69.4873	31.2926	33.8482	33.1893	27.7339
Rx.29.SpeedUp.MaxMean	400.915	489.96	444.834	580.778	464.629	-361.133
Rx.34.SpeedUp.MinMean	-489.503	-558.412	-566.588	-641.47	-438.022	-390.116
Rx.37.SpeedUp.Harmony	-0.770919	-0.569429	-0.805391	-0.654661	-0.661062	-0.669934
Rx.38.SpeedUp.Offset	127.175	118.08	142.884	130.566	131.378	132.044
lat
Rz.01.Length.10;132.16349740324196				Rz.01.Length.10;137.23311956860795
Rz.02.Vel;61.95163940776967				Rz.02.Vel;58.68843317260497
Rz.03.MaxRange;106.93155678155702				Rz.03.MaxRange;102.74808109440573
Rz.04.MaxPeaks;[[52.409055040489285				Rz.04.MaxPeaks;[[54.10847650105132
Rz.05.Max;52.409055040489285				Rz.05.Max;54.10847650105132
Rz.06.MaxMean;50.44672489788428				Rz.06.MaxMean;51.988780238303704
Rz.07.MaxStd;1.7019267933725526				Rz.07.MaxStd;1.817460490298638
Rz.08.MaxCV[%];3.3737111711764087				Rz.08.MaxCV[%];3.4958706127896226
Rz.09.MinPeaks;[[-54.522501741067735				Rz.09.MinPeaks;[[-48.63960459335442
Rz.10.Min;-54.522501741067735				Rz.10.Min;-48.63960459335442
Rz.11.MinMean;-53.22560791159451				Rz.11.MinMean;-47.74906452444154
Rz.12.MinStd;1.1182013912080846				Rz.12.MinStd;0.7729853286648379
Rz.13.MinCV[%];-2.10087105640084				Rz.13.MinCV[%];-1.618849157283838
Rz.14.Speed.MaxPeaks;[[114.17538628237907				Rz.14.Speed.MaxPeaks;[[97.2354856841577
Rz.15.Speed.Max;114.17538628237907				Rz.15.Speed.Max;97.2354856841577
Rz.16.Speed.MaxMean;102.11871423553637				Rz.16.Speed.MaxMean;94.2314846489797
Rz.17.Speed.MaxStd;8.829138814563287				Rz.17.Speed.MaxStd;2.9571991703419926
Rz.18.Speed.MaxCV[%];8.645955719927022				Rz.18.Speed.MaxCV[%];3.13822835473495
Rz.19.Speed.MinPeaks;[[-106.94903865943333				Rz.19.Speed.MinPeaks;[[-94.16876823780876
Rz.20.Speed.Min;-106.94903865943333				Rz.20.Speed.Min;-94.16876823780876
Rz.21.Speed.MinMean;-98.76024227225426				Rz.21.Speed.MinMean;-86.58253993505443
Rz.22.Speed.MinStd;6.742050094554188				Rz.22.Speed.MinStd;6.585761625015114
Rz.23.Speed.MinCV[%];-6.8266844424786335				Rz.23.Speed.MinCV[%];-7.606339141765874
Rz.24.Speed.AreaMean;287.45502927392783				Rz.24.Speed.AreaMean;264.5658720162267
Rz.25.Speed.AreaStd;95.40433973803913				Rz.25.Speed.AreaStd;73.37446017474004
Rz.26.Speed.AreaCoef[%];33.18930963880419				Rz.26.Speed.AreaCoef[%];27.733909750173574
Rz.27.SpeedUp.MaxPeaks;[[495.41999794917024				Rz.27.SpeedUp.MaxPeaks;[[389.2273086826411
Rz.28.SpeedUp.Max;495.41999794917024				Rz.28.SpeedUp.Max;389.2273086826411
Rz.29.SpeedUp.MaxMean;464.6286836692523				Rz.29.SpeedUp.MaxMean;361.1328545074852
Rz.30.SpeedUp.MaxStd;28.930183348701878				Rz.30.SpeedUp.MaxStd;17.411424930227085
Rz.31.SpeedUp.MaxCV[%];6.226516865087894				Rz.31.SpeedUp.MaxCV[%];4.8213350607418075
Rz.32.SpeedUp.MinPeaks;[[-468.98683359912627				Rz.32.SpeedUp.MinPeaks;[[-412.3747093058693
Rz.33.SpeedUp.Min;-468.98683359912627				Rz.33.SpeedUp.Min;-412.3747093058693
Rz.34.SpeedUp.MinMean;-438.0221386268175				Rz.34.SpeedUp.MinMean;-390.11628552458615
Rz.35.SpeedUp.MinStd;24.336164206616477				Rz.35.SpeedUp.MinStd;20.154426776082495
Rz.36.SpeedUp.MinCV[%];-5.555921050682373				Rz.36.SpeedUp.MinCV[%];-5.166261323589966
Rz.37.SpeedUp.Harmony;-0.661061951644102				Rz.37.SpeedUp.Harmony;-0.6699342896817441
Rz.38.SpeedUp.Offset[deg];131.3782123316214				Rz.38.SpeedUp.Offset[deg];132.0442178686003

## Sheet: Hoja 2
	Flexion-extension movement		Rotation movement		Lateralization movement
	Session 1	Session 2	Session 1	Session 2	Session 1	Session 2
Rx.03.MaxRange	94.3089	77.5392	80.8376	66.7766	87.4312	88.171
Rx.05.Max	60.6903	56.7753	44.0465	32.3997	50.782	51.3249
Rx.06.MaxMean	59.3895	55.2656	41.3053	30.4429	49.8533	47.8683
Rx.08.MaxCV	1.76672	1.63176	6.87767	4.47842	3.41433	6.50027
Rx.10.Min	-33.6186	-20.7639	-36.7911	-34.3769	-36.6491	-36.8461
Rx.11.MinMean	-29.0856	-16.0742	-34.2194	-31.0743	-35.2899	-36.3694
Rx.13.MinCV	-10.2073	-20.0649	-5.65461	-6.55819	-6.33542	-1.0336
Rx.16.Speed.MaxMean	100.854	80.9513	82.8676	58.1525	72.1524	66.1081
Rx.21.Speed.MinMean	-82.6325	-80.8822	-75.498	-60.7341	-73.0844	-76.2115
Rx.24.Speed.AreaMean	189.196	140.025	123.541	96.6009	169.178	141.625
Rx.25.Speed.AreaStd	116.817	64.3046	149.232	50.6694	66.5584	111.737
Rx.26.Speed.AreaCoef	61.7436	45.9238	120.795	52.4523	39.3422	78.8962
Rx.29.SpeedUp.MaxMean	338.084	487.982	376.056	302.332	274.25	389.422
Rx.34.SpeedUp.MinMean	-339.223	-461.153	-423.316	-301.497	-275.093	500.546
Rx.37.SpeedUp.Harmony	-0.514026	-0.493843	-0.511985	-0.554799	-0.659309	0.437969
Rx.38.SpeedUp.Offset	116.831	112.547	120.678	123.639	130.715	115.807

## Sheet: Hoja 3
	Flexion-extension movement		Rotation movement		Lateralization movement
	Session 1	Session 2	Session 1	Session 2	Session 1	Session 2
Rx.03.MaxRange	123.185	120.734		72.6958	84.956	91.422
Rx.05.Max	82.3919	83.5566		39.5711	43.9429	46.5104
Rx.06.MaxMean	81.4105	82.6277		37.0546	41.1851	45.0486
Rx.08.MaxCV	1.23264	0.975458		4.46345	7.03213	2.01106
Rx.10.Min	-40.7928	-37.177		-33.1247	-41.013	-44.9115
Rx.11.MinMean	-33.4167	-32.5184		-30.9308	-38.7631	-42.8128
Rx.13.MinCV	-12.4773	-9.01418		-8.26045	-6.45867	-3.14003
Rx.16.Speed.MaxMean	130.106	140.675		128.834	78.7075	90.7783
Rx.21.Speed.MinMean	-161.11	-141.834		-112.503	-80.6432	-98.218
Rx.24.Speed.AreaMean	357.965	370.556		209.631	173.914	222.628
Rx.25.Speed.AreaStd	327.31	190.427		95.9993	75.886	73.4342
Rx.26.Speed.AreaCoef	91.4363	51.3894		45.7945	43.6341	32.9852
Rx.29.SpeedUp.MaxMean	547.005	639.626		578.491	410.126	559.962
Rx.34.SpeedUp.MinMean	-1113.09	-818.062		-628.434	-427.419	-489.146
Rx.37.SpeedUp.Harmony	-0.397508	-0.482898		-0.768608	-0.629482	-0.573102
Rx.38.SpeedUp.Offset	110.281	115.74		139.665	128.983	124.968

## Sheet: Hoja 4
	Flexion-extension movement		Rotation movement		Lateralization movement
	Session 1	Session 2	Session 1	Session 2	Session 1	Session 2
Rx.03.MaxRange	88.7302	88.2667	73.2619	69.9209	84.0241	89.3656
Rx.05.Max	59.7955	53.28	35.9722	30.6411	41.516	47.8414
Rx.06.MaxMean	56.5097	51.02	35.0822	29.9589	41.1392	46.1519
Rx.08.MaxCV	3.85894	2.82299	2.92124	2.08337	0.777411	2.57297
Rx.10.Min	-28.9347	-34.9867	-37.2896	-39.2798	-42.508	-41.5241
Rx.11.MinMean	-27.1661	-34.3179	-36.489	-37.5059	-42.2492	-41.3924
Rx.13.MinCV	-4.25431	-2.03626	-2.26594	-4.86814	-0.403218	-0.224215
Rx.16.Speed.MaxMean	105.275	127.65	87.9403	90.9675	89.3809	65.9165
Rx.21.Speed.MinMean	-87.2345	-92.6177	-82.9968	-79.3562	-91.5469	-65.0198
Rx.24.Speed.AreaMean	220.553	229.807	167.078	156.851	209.112	180.057
Rx.25.Speed.AreaStd	71.7383	60.6534	60.955	48.8815	58.8286	26.5293
Rx.26.Speed.AreaCoef	32.5265	26.3932	36.4829	31.1642	28.1326	14.7339
Rx.29.SpeedUp.MaxMean	374.936	475.148	403.747	453.653	399.324	191.55
Rx.34.SpeedUp.MinMean	-617.822	-527.143	-546.336	-343.21	-423.195	-189.802
Rx.37.SpeedUp.Harmony	0.62065	-0.598132	-0.671303	-0.694097	-0.703646	-0.867395
Rx.38.SpeedUp.Offset	123.932	125.801	132.159	133.701	134.672	150.037

## Sheet: Hoja 5
	Flexion-extension movement		Rotation movement		Lateralization movement
	Session 1	Session 2	Session 1	Session 2	Session 1	Session 2
Ry.03.MaxRange			90.8137	92.1801	78.8426	96.3483
Ry.05.Max			43.4677	45.4347	39.5708	41.9048
Ry.06.MaxMean			42.0457	44.3118	39.0874	41.4233
Ry.08.MaxCV			2.5637	2.20087	0.865631	0.795674
Ry.10.Min			-47.3459	-46.7455	-39.2718	-54.4435
Ry.11.MinMean			-45.6754	-45.8996	-39.0708	-42.2193
Ry.13.MinCV			-2.27822	-1.86339	-0.540205	-16.2287
Ry.16.Speed.MaxMean			78.6754	98.6233	78.1745	84.1238
Ry.21.Speed.MinMean			-75.5614	-90.5554	-70.9787	-72.6617
Ry.24.Speed.AreaMean			146.653	171.203	138.674	157.767
Ry.25.Speed.AreaStd			99.1445	128.388	57.8176	77.7324
Ry.26.Speed.AreaCoef			67.6047	74.9917	41.6931	49.2702
Ry.29.SpeedUp.MaxMean			330.418	538.427	334.732	587.849
Ry.34.SpeedUp.MinMean			-343.681	-674.118	-420.173	-548.242
Ry.37.SpeedUp.Harmony			0.458804	-0.350361	-0.473454	-0.425311
Ry.38.SpeedUp.Offset			117.31	110.481	118.257	115.166

## Sheet: Hoja 6
	Flexion-extension movement		Rotation movement		Lateralization movement
	Session 1	Session 2	Session 1	Session 2	Session 1	Session 2
Rx.03.MaxRange	86.0419	84.845	70.3629	70.2881	76.6137	81.1513
Rx.05.Max	73.3215	68.1424	28.9079	28.1801	37.9541	40.1442
Rx.06.MaxMean	72.2043	66.9775	27.8945	27.5196	36.1633	38.8374
Rx.08.MaxCV	1.78313	1.40044	2.4264	2.3022	3.8319	2.96961
Rx.10.Min	-12.7204	-16.7026	-41.455	-42.1081	-38.6596	-41.0071
Rx.11.MinMean	-10.5192	-12.8039	-39.1089	-39.4382	-36.3891	-37.4363
Rx.13.MinCV	-16.4989	-18.3105	-3.7806	-4.65421	-3.96416	-5.55575
Rx.16.Speed.MaxMean	112.434	99.2303	66.1892	73.2977	51.4812	54.6396
Rx.21.Speed.MinMean	-104.377	-85.3442	-59.8478	-74.8396	-51.5199	-53.6484
Rx.24.Speed.AreaMean	205.654	132.233	101.644	111.342	102.724	110.444
Rx.25.Speed.AreaStd	97.639	142.427	45.1253	67.843	39.3384	106.028
Rx.26.Speed.AreaCoef	47.4772	107.709	44.3953	60.9322	38.2953	96.0015
Rx.29.SpeedUp.MaxMean	510.854	1149.96	380.391	449.077	287.741	379.024
Rx.34.SpeedUp.MinMean	675.104	-1141.61	-302.361	-425.815	-289.775	-310.08
Rx.37.SpeedUp.Harmony	0.515347	-0.327182	-0.459783	-0.489587	-0.516585	-0.296006
Rx.38.SpeedUp.Offset	113.296	105.195	117.07	118.812	121.1	107.159

## Sheet: Hoja 7
	Flexion-extension movement		Rotation movement		Lateralization movement
	Session 1	Session 2	Session 1	Session 2	Session 1	Session 2
Rx.03.MaxRange		81.3929	102.69	120.996	90.7298	92.2092
Rx.05.Max		53.5614	48.8281	64.8409	47.115	48.6178
Rx.06.MaxMean		51.5309	47.901	51.8007	45.5055	46.6903
Rx.08.MaxCV		4.09551	1.54433	14.2048	2.19385	2.43881
Rx.10.Min		-27.8316	-53.8617	-56.1549	-43.6148	-43.5914
Rx.11.MinMean		-26.4916	-50.5873	-53.6271	-43.1395	-42.0266
Rx.13.MinCV		-4.23151	-4.80398	-3.24101	-0.968777	-3.38202
Rx.16.Speed.MaxMean		108.265	104.816	107.538	82.3054	77.8221
Rx.21.Speed.MinMean		-74.1251	-98.5971	-118.453	-65.6523	-59.9431
Rx.24.Speed.AreaMean		125.128	244.43	323.497	122.463	144.678
Rx.25.Speed.AreaStd		171.753	183.338	143.519	113.81	98.1488
Rx.26.Speed.AreaCoef		137.262	75.0061	44.3649	92.9346	67.8396
Rx.29.SpeedUp.MaxMean		310.468	427.39	641.865	734.848	346.757
Rx.34.SpeedUp.MinMean		-501.242	-429.574	-422.64	-646.95	-444.678
Rx.37.SpeedUp.Harmony		-0.506896	-0.588443	-0.542955	-0.283858	-0.473996
Rx.38.SpeedUp.Offset		116.423	126.048	122.849	106.442	118.106

## Sheet: Hoja 8
	Flexion-extension movement		Rotation movement		Lateralization movement
	Session 1	Session 2	Session 1	Session 2	Session 1	Session 2
Ry.03.MaxRange			97.4994	95.9724	69.5378	69.3914
Ry.05.Max			44.058	46.5586	33.9773	35.462
Ry.06.MaxMean			42.6403	45.6066	33.6581	34.8102
Ry.08.MaxCV			2.87623	1.62883	0.836754	1.87332
Ry.10.Min			-53.4414	-49.4138	-35.5604	-33.9293
Ry.11.MinMean			-52.1293	-48.7051	-34.0022	-32.2525
Ry.13.MinCV			-1.83123	-1.57778	-2.65524	-3.21603
Ry.16.Speed.MaxMean			105.943	106.397	59.7782	51.8215
Ry.21.Speed.MinMean			-117.59	-116.254	-65.7818	-52.692
Ry.24.Speed.AreaMean			260.705	253.402	96.9422	97.9571
Ry.25.Speed.AreaStd			117.599	115.021	42.4748	28.7912
Ry.26.Speed.AreaCoef			45.1079	45.3907	43.8145	29.3917
Ry.29.SpeedUp.MaxMean			611.865	892.166	413.86	199.572
Ry.34.SpeedUp.MinMean			510.606	-540.426	-355.754	-211.305
Ry.37.SpeedUp.Harmony			-0.511296	-0.500472	-0.430056	-0.597257
Ry.38.SpeedUp.Offset			120.052	119.918	115.468	126.594

## Sheet: Hoja 9
	Flexion-extension movement		Rotation movement		Lateralization movement
	Session 1	Session 2	Session 1	Session 2	Session 1	Session 2
Rx.03.MaxRange	68.8546	73.2328	77.1936	73.5593	81.7734	81.3366
Rx.05.Max	52.4567	64.4319	34.4626	36.8193	43.3418	41.2128
Rx.06.MaxMean	50.347	62.4119	31.961	35.627	40.069	40.6253
Rx.08.MaxCV	4.09544	2.38226	4.54949	2.85989	5.44248	1.63781
Rx.10.Min	-16.3979	-8.80088	-42.731	-36.74	-38.4316	-40.1239
Rx.11.MinMean	-14.5824	-7.15009	-41.3528	-35.887	-37.9331	-39.2532
Rx.13.MinCV	-8.85896	-18.4384	-2.81383	-1.954	-1.39806	-1.45902
Rx.16.Speed.MaxMean	103.568	98.6507	71.251	65.3167	77.5236	68.8037
Rx.21.Speed.MinMean	-84.8213	-73.9221	-63.256	-65.3929	-77.2572	-72.481
Rx.24.Speed.AreaMean	151.587	178.586	116.961	113.606	159.798	160.957
Rx.25.Speed.AreaStd	63.9693	111.66	85.1416	77.7988	45.697	37.9018
Rx.26.Speed.AreaCoef	42.1997	62.5244	72.795	68.4815	28.5967	23.5477
Rx.29.SpeedUp.MaxMean	564.065	577.439	487.874	460.401	468.602	239.701
Rx.34.SpeedUp.MinMean	-609.754	-866.483	-309.364	-492.778	-400.219	-287.565
Rx.37.SpeedUp.Harmony	-0.548609	-0.400957	-0.400191	-0.447516	-0.511522	-0.694723
Rx.38.SpeedUp.Offset	113.791	105.662	112.99	116.489	120.753	134.001

## Sheet: Hoja 10
	Flexion-extension movement		Rotation movement		Lateralization movement
	Session 1	Session 2	Session 1	Session 2	Session 1	Session 2
Ry.03.MaxRange			95.9747		83.549	81.4665
Ry.05.Max			46.0573		43.3194	42.1549
Ry.06.MaxMean			44.1979		42.6294	41.6872
Ry.08.MaxCV			2.56158		1.13741	1.10393
Ry.10.Min			-49.9174		-40.2296	-39.3117
Ry.11.MinMean			-48.8503		-38.2773	-37.0507
Ry.13.MinCV			-1.85892		-3.23214	-5.18728
Ry.16.Speed.MaxMean			114.372		67.2308	60.8744
Ry.21.Speed.MinMean			-104.258		-60.2174	-73.8677
Ry.24.Speed.AreaMean			258.59		180.419	128.188
Ry.25.Speed.AreaStd			78.0129		181.204	85.5109
Ry.26.Speed.AreaCoef			30.1686		100.435	66.7076
Ry.29.SpeedUp.MaxMean			510.134		395.358	588.621
Ry.34.SpeedUp.MinMean			-530.233		-303.426	-475.446
Ry.37.SpeedUp.Harmony			-0.605926		-0.490167	-0.4635
Ry.38.SpeedUp.Offset			127.147		119.34	117.456

[truncated: 27 more sheets: Hoja 11, Hoja 12, Hoja 13, Hoja 14, Hoja 15, Hoja 16, Hoja 17, Hoja 18, Hoja 19, Hoja 20, Hoja 21, Hoja 22, Hoja 23, Hoja 24, Hoja 25, Hoja 26, Hoja 27, Hoja 28, Hoja 29, Hoja 30 …]
