# Supplementary material for: BackMov: Individualized Motion Capture-Based Test to Assess Low Back Pain Mobility Recovery after Treatment
Source: Sensors (Basel). 2024 Jan 31;24(3):913. doi: 10.3390/s24030913 (PMC10857203; doi:10.3390/s24030913)
Supplement: Supplementary file 1 [file sensors-24-00913-s001.zip › Supplementary material/Supplementary materials S5.xlsx]

## Sheet: Hoja 1
Patient Code:	P02_001	P02_001	P02_002	P02_002	P02_003	P02_003	P02_004	P02_004	P02_005	P02_005	P02_006	P02_006	P02_007	P02_007	P02_008	P02_008	P02_009	P02_009	P02_010	P02_010	P02_011	P02_011	P02_012	P02_012	P02_013	P02_013	P02_014	P02_014	P02_015	P02_015	P03_001	P03_001	P03_002	P03_002	P03_003	P03_003	P03_004	P03_004	P03_005	P03_005	P03_006	P03_006	P03_007	P03_007	P03_008	P03_008	P03_009	P03_009	P03_010
Treatment underwent	Deep Oscillation	Deep Oscillation	Deep Oscillation	Deep Oscillation	Deep Oscillation	Deep Oscillation	Deep Oscillation	Deep Oscillation	Deep Oscillation	Deep Oscillation	Deep Oscillation	Deep Oscillation	Deep Oscillation	Deep Oscillation	Deep Oscillation	Deep Oscillation	Deep Oscillation	Deep Oscillation	Deep Oscillation	Deep Oscillation	Deep Oscillation	Deep Oscillation	Deep Oscillation	Deep Oscillation	Deep Oscillation	Deep Oscillation	Deep Oscillation	Deep Oscillation	Deep Oscillation	Deep Oscillation	Traditional Treatment	Traditional Treatment	Traditional Treatment	Traditional Treatment	Traditional Treatment	Traditional Treatment	Traditional Treatment	Traditional Treatment	Traditional Treatment	Traditional Treatment	Traditional Treatment	Traditional Treatment	Traditional Treatment	Traditional Treatment	Traditional Treatment	Traditional Treatment	Traditional Treatment	Traditional Treatment	Traditional Treatment
N° of Capture	First	Last	First	Last	First	Last	First	Last	First	Last	First	Last	First	Last	First	Last	First	Last	First	Last	First	Last	First	Last	First	Last	First	Last	First	Last	First	Last	First	Last	First	Last	First	Last	First	Last	First	Last	First	Last	First	Last	First	Last	First
Questions
Section 1 Score: 2, 1, 0
Engage in vigorous activities such as running, lifting weights, doing extensive sports.	0	1	1	2	1	1	0	1	1	2	0	1	1	1	2	2	0	0	0	0	0	0	1	2	1	1	1	1	1	1	0	1	0	0	0	0	1	1	0	1	1	1	1	1	1	1	1	1	1
Moderate activities such as moving a table or pushing medium-sized objects.	1	1	2	2	1	2	0	1	2	2	0	1	1	1	2	1	0	0	1	1	1	1	1	2	1	2	1	2	1	1	1	2	1	0	1	2	1	2	1	2	2	1	1	1	1	1	2	2	2
Lifting or carrying groceries.	2	2	1	2	1	2	0	0	0	2	1	0	1	1	2	2	1	1	1	1	1	1	1	2	1	1	1	2	1	1	1	2	1	1	0	1	1	1	1	1	0	1	1	1	1	1	2	2	2
Climbing the stairs ONCE.	1	1	2	2	1	2	0	1	2	2	0	1	1	2	2	2	2	2	1	2	1	2	1	2	2	2	1	2	1	1	2	2	2	2	0	0	1	2	1	2	2	2	2	0	1	2	2	2	2
Climbing the stairs SEVERAL times.	0	1	1	2	0	1	0	0	1	2	0	1	1	1	1	2	1	2	1	1	0	1	1	2	1	2	1	1	1	1	1	2	1	2	0	0	1	2	1	2	2	2	2	1	1	1	1	1	2
Kneeling, bending, or bowing.	1	1	1	2	1	1	0	1	1	1	1	0	2	2	2	1	1	1	0	1	0	1	2	2	2	2	1	1	1	1	1	2	1	2	0	0	1	2	0	1	1	2	1	0	2	2	1	1	1
Walking more than 1 kilometer.	1	1	1	2	1	2	1	1	2	2	2	1	1	2	2	2	1	1	0	1	0	0	1	2	2	2	0	2	2	1	1	2	1	2	1	2	1	2	2	2	2	2	2	0	1	1	1	2	2
Walking half a kilometer.	2	2	2	2	2	2	2	1	2	2	2	2	1	2	2	2	2	1	1	2	1	2	1	2	2	2	0	2	1	2	2	2	1	2	1	2	1	2	2	2	2	2	2	0	1	2	1	2	2
Walking 100 meters.	2	2	1	1	2	2	1	1	2	2	2	2	2	2	2	2	2	2	1	2	1	2	2	2	2	2	0	2	0	2	2	2	1	2	1	2	1	2	2	2	2	2	2	0	2	2	2	2	2
Bathing or dressing.	2	2	1	1	2	2	2	2	1	2	2	2	2	2	2	2	1	2	2	2	1	2	2	2	2	2	0	2	1	1	2	2	1	2	2	2	1	2	1	1	2	2	2	0	2	2	2	2	2
Section 2 Score: 1-5
Inconvenience to travel.	3	3	4	4	4	5	3	4	4	5	5	4	3	3	3	4	2	2	3	3	3	3	4	2	5	5	4	5	3	3	4	4	3	5	4	3	4	5	3	4	3	3	3	3	4	4	5	5	4
Discomfort when standing.	4	4	4	5	4	4	3	3	4	4	4	2	3	3	4	4	2	3	3	3	2	3	4	2	3	3	4	5	2	3	4	4	3	3	4	3	4	5	5	5	4	5	4	4	4	3	5	5	5
Sleep disturbances.	4	4	4	5	4	4	5	5	0	5	5	5	4	5	4	4	2	2	3	3	3	3	4	4	4	4	4	4	3	4	3	4	3	4	3	5	3	3	4	4	4	4	4	4	5	5	4	5	4
Intensity of lower back pain.	2	3	4	4	3	4	4	5	1	4	4	5	4	5	4	5	3	3	2	3	3	3	2	4	4	4	1	4	4	5	4	4	4	5	3	4	4	5	4	5	5	4	5	3	3	5	4	4	3
Section 3 Score: 1-5
Turn over in bed.	2	2	4	5	3	4	4	5	2	5	4	5	5	5	5	5	3	5	3	3	3	3	3	5	4	4	3	4	3	3	3	5	3	5	0	0	4	4	3	4	4	4	4	4	4	4	4	4	4
Driving/traveling by car.	1	1	3	4	3	4	5	5	5	5	5	5	4	5	2	4	2	2	3	3	3	3	3	5	4	4	2	4	3	3	4	5	3	5	3	3	4	4	1	3	3	4	3	5	4	4	4	5	4
Sitting for several hours.	1	1	3	4	2	4	5	5	3	4	5	5	4	4	2	4	1	1	3	4	4	4	3	5	4	4	2	4	3	3	3	4	3	5	3	5	4	4	1	3	2	3	3	3	3	3	4	4	4
Lifting or carrying a suitcase Heavy.	0	1	1	2	2	3	0	2	2	4	0	2	3	3	4	4	0	0	2	3	4	4	3	5	1	1	2	5	2	3	1	2	0	3	0	0	4	3	2	1	2	3	4	4	2	3	3	4	5
Scoring	48.3333	55	66.6667	85	61.6667	81.6667	58.3333	71.6667	58.3333	91.6667	70	73.3333	71.6667	81.6667	78.3333	86.6667	43.3333	50	50	63.3333	51.6667	63.3333	65	86.6667	75	78.3333	46.6667	86.6667	55	65	65	85	53.3333	83.3333	43.3333	56.6667	68.3333	85	56.6667	75	71.6667	78.3333	76.6667	56.6667	70	76.6667	80	88.3333	85
Pre-Deep oscillation treatment mean score	60
Post-Deep oscillation treatment mean score	74.6667
Pre-Traditional treatment mean score	65.7778
Post-Traditional treatment mean score	75.6667
[truncated: 11 more columns]
